# Supplementary material for: ﻿A new genus of soft coral (Octocorallia, Malacalcyonacea, Cladiellidae) and three new species from Indo-Pacific coral reefs
Source: Zookeys. 2024 Jan 10;1188:275–304. doi: 10.3897/zookeys.1188.110617 (PMC10795068; doi:10.3897/zookeys.1188.110617)
Supplement: XML Treatment for Ofwegenum [file zookeys.1188.110617-treatment1.xml]

<!DOCTYPE tp:taxon-treatment
  PUBLIC "-//TaxonX//DTD Taxonomic Treatment Publishing DTD v0 20100105//EN" "tax-treatment-NSO.dtd">
<tp:taxon-treatment xmlns:tp="http://www.plazi.org/taxpub"><tp:treatment-meta><kwd-group><label>Taxon classification</label><kwd>
                <named-content content-type="kingdom">Animalia</named-content>
              </kwd><kwd>
                <named-content content-type="order">Malacalcyonacea</named-content>
              </kwd><kwd>
                <named-content content-type="family">Cladiellidae</named-content>
              </kwd></kwd-group><mixed-citation publication-type="journal"><person-group><name><surname>McFadden</surname><given-names>Catherine S.</given-names></name><name><surname>Benayahu</surname><given-names>Yehuda</given-names></name><name><surname>Samimi-Namin</surname><given-names>Kaveh</given-names></name></person-group><article-title>﻿A new genus of soft coral (<tp:taxon-name><tp:taxon-name-part taxon-name-part-type="subclass">Octocorallia</tp:taxon-name-part></tp:taxon-name>, <tp:taxon-name><tp:taxon-name-part taxon-name-part-type="order">Malacalcyonacea</tp:taxon-name-part></tp:taxon-name>, <tp:taxon-name><tp:taxon-name-part taxon-name-part-type="family">Cladiellidae</tp:taxon-name-part></tp:taxon-name>) and three new species from Indo-Pacific coral reefs</article-title><source>Zookeys</source><day>10</day><month>01</month><year>2024</year><volume>1188</volume><fpage>275</fpage><lpage>304</lpage><pub-id pub-id-type="doi">10.3897/zookeys.1188.110617</pub-id></mixed-citation></tp:treatment-meta><tp:nomenclature><label>﻿</label><tp:taxon-name>
              <object-id xmlns:xlink="http://www.w3.org/1999/xlink" content-type="arpha" xlink:type="simple">01C59237-4328-5D46-AFCA-14DF292E1245</object-id>
              <tp:taxon-name-part taxon-name-part-type="genus" reg="Ofwegenum">Ofwegenum</tp:taxon-name-part>
              <object-id xmlns:xlink="http://www.w3.org/1999/xlink" content-type="zoobank" xlink:type="simple">https://zoobank.org/10C92BD3-D724-42A5-A050-09F112AA33B7</object-id>
            </tp:taxon-name><tp:taxon-status xmlns:xlink="http://www.w3.org/1999/xlink" xlink:type="simple">gen. nov.</tp:taxon-status></tp:nomenclature><tp:treatment-sec sec-type="diagnosis" id="SECID0EAABG"><title>Diagnosis.</title><p>Soft corals with encrusting or capitate growth forms; small (1–2 cm diameter), stalked capitula may be joined basally to form a low mat. Polyps monomorphic, non-retractile but contractile; pinnules with or without terminal branches. Coenenchymal sclerites are spindles and rods, smooth but with low, simple tubercles and areas of thickening forming concentric, raised rings. Polyp sclerites similar, usually arranged ‘en chevron’ in the polyp body, lacking a distinct collaret-and-points arrangement. Tentacles and pinnules contain numerous platelets and flattened rods (i.e., finger- biscuits, see <xref ref-type="bibr" rid="B3">Bayer et al. 1983</xref>) with varying features such as lateral median constrictions, side notches, or depressions at one or both ends resembling a figure-eight, arranged mostly on the aboral side of the tentacles. Some species also have tiny sclerites around the mouth. Live colonies with blue, green, or brown colouration in the coenenchyme; pinnules brown. Sclerites colourless. Zooxanthellate.</p></tp:treatment-sec><tp:treatment-sec sec-type="type species" id="SECID0EKABG"><title>Type species.</title><p><italic><tp:taxon-name><tp:taxon-name-part taxon-name-part-type="genus" reg="Metalcyonium">Metalcyonium</tp:taxon-name-part><tp:taxon-name-part taxon-name-part-type="species" reg="verseveldti">verseveldti</tp:taxon-name-part></tp:taxon-name></italic> Benayahu, 1982: 197–201.</p></tp:treatment-sec><tp:treatment-sec sec-type="etymology" id="SECID0E2ABG"><title>Etymology.</title><p>The generic name <italic><tp:taxon-name><tp:taxon-name-part taxon-name-part-type="genus" reg="Ofwegenum">Ofwegenum</tp:taxon-name-part></tp:taxon-name></italic> (gender: neuter) honours the late Dr. Leendert P. van Ofwegen (1953–2021), a close friend and an eminent octocoral taxonomist (<xref ref-type="bibr" rid="B20">Hoeksema 2021</xref>), in memory of his prolific contribution to the knowledge of this group.</p></tp:treatment-sec><ref-list><ref id="B3"><mixed-citation xmlns:xlink="http://www.w3.org/1999/xlink" xlink:type="simple"><person-group><name name-style="western"><surname>Bayer</surname><given-names>FM</given-names></name><name name-style="western"><surname>Grasshoff</surname><given-names>M</given-names></name><name name-style="western"><surname>Verseveldt</surname><given-names>J</given-names></name></person-group> (<year>1983</year>) <source>Illustrated Trilingual Glossary of Morphological and Anatomical Terms Applied to <tp:taxon-name><tp:taxon-name-part taxon-name-part-type="subclass">Octocorallia</tp:taxon-name-part></tp:taxon-name>. E.J. Brill/Dr. W.</source><publisher-name>Backhuys</publisher-name>, <publisher-loc>Leiden</publisher-loc>, <size units="page">75 pp</size>. <ext-link xlink:href="10.1163/9789004631915" ext-link-type="doi" xlink:type="simple">https://doi.org/10.1163/9789004631915</ext-link></mixed-citation></ref><ref id="B20"><mixed-citation xmlns:xlink="http://www.w3.org/1999/xlink" xlink:type="simple"><person-group><name name-style="western"><surname>Hoeksema</surname><given-names>BW</given-names></name></person-group> (<year>2021</year>) <article-title>In memoriam: Leendert P. van Ofwegen (1953–2021), octocoral taxonomist.</article-title><source>ZooKeys</source><volume>1052</volume>: <fpage>157</fpage>–<lpage>187</lpage>. <ext-link xlink:href="10.3897/zookeys.1052.71435" ext-link-type="doi" xlink:type="simple">https://doi.org/10.3897/zookeys.1052.71435</ext-link></mixed-citation></ref></ref-list></tp:taxon-treatment>
