# Supplementary material for: ﻿A new genus of soft coral (Octocorallia, Malacalcyonacea, Cladiellidae) and three new species from Indo-Pacific coral reefs
Source: Zookeys. 2024 Jan 10;1188:275–304. doi: 10.3897/zookeys.1188.110617 (PMC10795068; doi:10.3897/zookeys.1188.110617)
Supplement: XML Treatment for Ofwegenum colli [file zookeys.1188.110617-treatment2.xml]

<!DOCTYPE tp:taxon-treatment
  PUBLIC "-//TaxonX//DTD Taxonomic Treatment Publishing DTD v0 20100105//EN" "tax-treatment-NSO.dtd">
<tp:taxon-treatment xmlns:tp="http://www.plazi.org/taxpub"><tp:treatment-meta><kwd-group><label>Taxon classification</label><kwd>
                <named-content content-type="kingdom">Animalia</named-content>
              </kwd><kwd>
                <named-content content-type="order">Malacalcyonacea</named-content>
              </kwd><kwd>
                <named-content content-type="family">Cladiellidae</named-content>
              </kwd></kwd-group><mixed-citation publication-type="journal"><person-group><name><surname>McFadden</surname><given-names>Catherine S.</given-names></name><name><surname>Benayahu</surname><given-names>Yehuda</given-names></name><name><surname>Samimi-Namin</surname><given-names>Kaveh</given-names></name></person-group><article-title>﻿A new genus of soft coral (<tp:taxon-name><tp:taxon-name-part taxon-name-part-type="subclass">Octocorallia</tp:taxon-name-part></tp:taxon-name>, <tp:taxon-name><tp:taxon-name-part taxon-name-part-type="order">Malacalcyonacea</tp:taxon-name-part></tp:taxon-name>, <tp:taxon-name><tp:taxon-name-part taxon-name-part-type="family">Cladiellidae</tp:taxon-name-part></tp:taxon-name>) and three new species from Indo-Pacific coral reefs</article-title><source>Zookeys</source><day>10</day><month>01</month><year>2024</year><volume>1188</volume><fpage>275</fpage><lpage>304</lpage><pub-id pub-id-type="doi">10.3897/zookeys.1188.110617</pub-id></mixed-citation></tp:treatment-meta><tp:nomenclature><label>﻿</label><tp:taxon-name>
              <object-id xmlns:xlink="http://www.w3.org/1999/xlink" content-type="arpha" xlink:type="simple">81117156-4381-5608-BEEC-E86E497CD450</object-id>
              <tp:taxon-name-part taxon-name-part-type="genus" reg="Ofwegenum">Ofwegenum</tp:taxon-name-part>
              <tp:taxon-name-part taxon-name-part-type="species" reg="colli">colli</tp:taxon-name-part>
              <object-id xmlns:xlink="http://www.w3.org/1999/xlink" content-type="zoobank" xlink:type="simple">https://zoobank.org/E72328A2-B94F-4574-BBD2-BE72255AF6F6</object-id>
            </tp:taxon-name><tp:taxon-status xmlns:xlink="http://www.w3.org/1999/xlink" xlink:type="simple">sp. nov.</tp:taxon-status><xref ref-type="fig" rid="F1">Figs 1</xref><xref ref-type="fig" rid="F3">, 3A, B</xref><xref ref-type="fig" rid="F4">, 4</xref><xref ref-type="fig" rid="F5">, 5</xref><xref ref-type="fig" rid="F6">, 6</xref></tp:nomenclature><tp:treatment-sec sec-type="material" id="SECID0E3HBG"><title>Material examined.</title><p><bold><italic>Holotype</italic>.</bold> Australia • Queensland, N.E. Bay Great Palm Island; <named-content xmlns:xlink="http://www.w3.org/1999/xlink" content-type="dwc:verbatimCoordinates" xlink:type="simple"><named-content content-type="geo-json" specific-use="{&#34;type&#34;:&#34;Point&#34;,&#34;coordinates&#34;:[146.650000,-18.750000]}" id="NCID0EKIBG" xlink:type="simple">18.7500°S, 146.6500°N</named-content></named-content>; 6–7 m depth; 22 April 1981; coll. J. Coll; silty bottom, on a dead coral; <named-content xmlns:xlink="http://www.w3.org/1999/xlink" content-type="dwc:institutional_code" xlink:title="Museum and Art Gallery of the Northern Territory, Darwin, Australia" xlink:href="http://grbio.org/institution/northern-territory-museum-arts-and-sciences" xlink:type="simple">NTM</named-content> C13089.</p><p><bold><italic>Paratypes</italic>.</bold> Australia • 7 colonies, same data as holotype; <named-content xmlns:xlink="http://www.w3.org/1999/xlink" content-type="dwc:institutional_code" xlink:title="Museum and Art Gallery of the Northern Territory, Darwin, Australia" xlink:href="http://grbio.org/institution/northern-territory-museum-arts-and-sciences" xlink:type="simple">NTM</named-content> C015578 • 5 colonies, same data as holotype; <named-content xmlns:xlink="http://www.w3.org/1999/xlink" content-type="dwc:institutional_code" xlink:title="Museum and Art Gallery of the Northern Territory, Darwin, Australia" xlink:href="http://grbio.org/institution/northern-territory-museum-arts-and-sciences" xlink:type="simple">NTM</named-content> C3827 • 1 colony, same data as holotype; <named-content xmlns:xlink="http://www.w3.org/1999/xlink" content-type="dwc:institutional_code" xlink:title="Museum and Art Gallery of the Northern Territory, Darwin, Australia" xlink:href="http://grbio.org/institution/northern-territory-museum-arts-and-sciences" xlink:type="simple">NTM</named-content> C3828 • 3 colonies, same data as holotype; May 1982; <named-content xmlns:xlink="http://www.w3.org/1999/xlink" content-type="dwc:institutional_code" xlink:title="Museum and Art Gallery of the Northern Territory, Darwin, Australia" xlink:href="http://grbio.org/institution/northern-territory-museum-arts-and-sciences" xlink:type="simple">NTM</named-content> C3829.</p></tp:treatment-sec><tp:treatment-sec sec-type="description" id="SECID0EKJBG"><title>Description.</title><p>The holotype is a fragment of a colony measuring 14 by 13 mm (Fig. <xref ref-type="fig" rid="F3">3A</xref>). Its polypary expands over a 2 mm thick, spreading crust-like base. The surface of the polypary features some grooves, and the contracted polyps, up to 1 mm in diameter, are visible as low mounds (Fig. <xref ref-type="fig" rid="F3">3A</xref>). The coenenchyme has sclerites in the form of spindles (with tapered ends) and rods (with blunt ends) up to 0.50 mm long, with low, simple tubercles or areas of thickening forming concentric, raised rings (Fig. <xref ref-type="fig" rid="F4">4A</xref>). The polyp body contains similar but shorter rods that appear to be arranged ‘en chevron’ when the polyps are extended. The size of the sclerites decreases along the polyp body towards the base of the tentacles (Fig. <xref ref-type="fig" rid="F4">4A</xref>).</p><p>The tentacles and pinnules contain numerous platelets and flattened rods (i.e., finger-biscuits, see <xref ref-type="bibr" rid="B3">Bayer et al. 1983</xref>) up to 0.10 mm long (Fig. <xref ref-type="fig" rid="F4">4B</xref>) arranged on the aboral side of the tentacles. Some of these sclerites have lateral median constrictions, side notches, or depressions at one or both ends resembling a figure-eight shape, and some have bulbous ends resembling bones (Fig. <xref ref-type="fig" rid="F4">4B</xref>).</p></tp:treatment-sec><tp:treatment-sec sec-type="Colour" id="SECID0EOKBG"><title>Colour.</title><p>The ethanol-preserved colony is cream.</p></tp:treatment-sec><tp:treatment-sec sec-type="Morphological variations" id="SECID0ETKBG"><title>Morphological variations.</title><p>The paratype colony <named-content xmlns:xlink="http://www.w3.org/1999/xlink" content-type="dwc:institutional_code" xlink:title="Museum and Art Gallery of the Northern Territory, Darwin, Australia" xlink:href="http://grbio.org/institution/northern-territory-museum-arts-and-sciences" xlink:type="simple">NTM</named-content> C3829 has smoother and shorter spindles and rods compared to the holotype (0.20 vs. 0.50 mm, respectively: Figs <xref ref-type="fig" rid="F4">4A</xref>, <xref ref-type="fig" rid="F6">6A</xref>). The tentacle sclerites are up to 0.15 mm long (Fig. <xref ref-type="fig" rid="F6">6B</xref>) compared to up to 0.10 mm in the holotype (Fig. <xref ref-type="fig" rid="F4">4B</xref>). The holotype <named-content xmlns:xlink="http://www.w3.org/1999/xlink" content-type="dwc:institutional_code" xlink:title="Museum and Art Gallery of the Northern Territory, Darwin, Australia" xlink:href="http://grbio.org/institution/northern-territory-museum-arts-and-sciences" xlink:type="simple">NTM</named-content> C13089 has some platelets with wider ends, resembling the shape of a bone (Fig. <xref ref-type="fig" rid="F4">4B</xref>), which are not present in the other type material of this species (Figs <xref ref-type="fig" rid="F5">5B</xref>, <xref ref-type="fig" rid="F6">6B</xref>).</p></tp:treatment-sec><tp:treatment-sec sec-type="remarks" id="SECID0E4LBG"><title>Remarks.</title><p>This species is capitate with smaller bud-like capitula occasionally emerging from the stalk. The sclerites of the paratypes correspond to those of the holotype but differ a bit in size. This species has the largest tentacle sclerites among the congeners, up to 0.15 mm long (Figs <xref ref-type="fig" rid="F4">4</xref>–<xref ref-type="fig" rid="F6">6</xref>). No information is available on the living features of this species.</p></tp:treatment-sec><tp:treatment-sec sec-type="distribution" id="SECID0ELMBG"><title>Distribution.</title><p>Queensland, Australia.</p></tp:treatment-sec><tp:treatment-sec sec-type="etymology" id="SECID0EQMBG"><title>Etymology.</title><p>The species is named after the collector of the material, Prof. John Coll of James Cook University, North Queensland, a renowned chemical ecologist who has contributed prominently to the knowledge of soft corals.</p></tp:treatment-sec><tp:treatment-sec><!--Section generated to contain objects referenced in tp:taxon-treatment.--><fig id="F1" position="float" orientation="portrait"><object-id xmlns:xlink="http://www.w3.org/1999/xlink" content-type="doi" xlink:type="simple">10.3897/zookeys.1188.110617.figure1</object-id><object-id xmlns:xlink="http://www.w3.org/1999/xlink" content-type="arpha" xlink:type="simple">403DF9CA-485F-5457-9B92-F88975BDA636</object-id><label>Figure 1.</label><caption><p>Distribution of the <italic><tp:taxon-name><tp:taxon-name-part taxon-name-part-type="genus" reg="Ofwegenum">Ofwegenum</tp:taxon-name-part></tp:taxon-name></italic> gen. nov. species in the Indo-Pacific region. The colour shades represent the different marine realms. Yellow = West Indo-Pacific, blue = Central Indo-Pacific, red = East Africa, green = temperate Australasia; PG = Persian Gulf, AS = Arabian Sea, RS = Red Sea, GO = Gulf of Oman, OM = Oman.</p></caption><graphic xmlns:xlink="http://www.w3.org/1999/xlink" xlink:href="zookeys-1188-275_article-110617__-g001.jpg" position="float" orientation="portrait" xlink:type="simple" id="oo_965237.jpg"><uri content-type="original_file" xlink:type="simple">https://binary.pensoft.net/fig/965237</uri></graphic></fig><fig id="F3" position="float" orientation="portrait"><object-id xmlns:xlink="http://www.w3.org/1999/xlink" content-type="doi" xlink:type="simple">10.3897/zookeys.1188.110617.figure3</object-id><object-id xmlns:xlink="http://www.w3.org/1999/xlink" content-type="arpha" xlink:type="simple">EE7F1C19-4ECF-593A-A0A9-D99E2C66BA34</object-id><label>Figure 3.</label><caption><p>Preserved type colonies of <italic><tp:taxon-name><tp:taxon-name-part taxon-name-part-type="genus" reg="Ofwegenum">Ofwegenum</tp:taxon-name-part></tp:taxon-name></italic> gen. nov. <bold>A</bold><italic><tp:taxon-name><tp:taxon-name-part taxon-name-part-type="genus" reg="Ofwegenum">O.</tp:taxon-name-part><tp:taxon-name-part taxon-name-part-type="species" reg="colli">colli</tp:taxon-name-part></tp:taxon-name></italic> sp. nov., holotype <named-content xmlns:xlink="http://www.w3.org/1999/xlink" content-type="dwc:institutional_code" xlink:title="Museum and Art Gallery of the Northern Territory, Darwin, Australia" xlink:href="http://grbio.org/institution/northern-territory-museum-arts-and-sciences" xlink:type="simple">NTM</named-content> C13089 <bold>B</bold><italic><tp:taxon-name><tp:taxon-name-part taxon-name-part-type="genus" reg="Ofwegenum">O.</tp:taxon-name-part><tp:taxon-name-part taxon-name-part-type="species" reg="colli">colli</tp:taxon-name-part></tp:taxon-name></italic> sp. nov. several paratype colonies <named-content xmlns:xlink="http://www.w3.org/1999/xlink" content-type="dwc:institutional_code" xlink:title="Museum and Art Gallery of the Northern Territory, Darwin, Australia" xlink:href="http://grbio.org/institution/northern-territory-museum-arts-and-sciences" xlink:type="simple">NTM</named-content> C015578 <bold>C</bold><tp:taxon-name><tp:taxon-name-part taxon-name-part-type="genus" reg="Ofwegenum">O.</tp:taxon-name-part><tp:taxon-name-part taxon-name-part-type="uncertainty-rank">aff.</tp:taxon-name-part><tp:taxon-name-part taxon-name-part-type="species" reg="coronalucis">coronalucis</tp:taxon-name-part></tp:taxon-name>, SMNHTAU_Co_38223 <bold>D</bold><italic><tp:taxon-name><tp:taxon-name-part taxon-name-part-type="genus" reg="Ofwegenum">O.</tp:taxon-name-part><tp:taxon-name-part taxon-name-part-type="species" reg="kloogi">kloogi</tp:taxon-name-part></tp:taxon-name></italic> sp. nov. holotype SMNHTAU_Co_34426, grooves on polypary are indicated by arrows, distal ends of tentacles protrude from polyp mounds <bold>E</bold><italic><tp:taxon-name><tp:taxon-name-part taxon-name-part-type="genus" reg="Ofwegenum">O.</tp:taxon-name-part><tp:taxon-name-part taxon-name-part-type="species" reg="kloogi">kloogi</tp:taxon-name-part></tp:taxon-name></italic> sp. nov., several paratype colonies SMNHTAU_Co_38299 <bold>F</bold><italic><tp:taxon-name><tp:taxon-name-part taxon-name-part-type="genus" reg="Ofwegenum">O.</tp:taxon-name-part><tp:taxon-name-part taxon-name-part-type="species" reg="verseveldti">verseveldti</tp:taxon-name-part></tp:taxon-name></italic> comb. nov., holotype SMNHTAU_Co_25554 <bold>G</bold><italic><tp:taxon-name><tp:taxon-name-part taxon-name-part-type="genus" reg="Ofwegenum">O.</tp:taxon-name-part><tp:taxon-name-part taxon-name-part-type="species" reg="verseveldti">verseveldti</tp:taxon-name-part></tp:taxon-name></italic> comb. nov., paratypes, SMNHTAU_Co_25544, grooves on polypary are indicated by arrow <bold>H</bold><italic><tp:taxon-name><tp:taxon-name-part taxon-name-part-type="genus" reg="Ofwegenum">O.</tp:taxon-name-part><tp:taxon-name-part taxon-name-part-type="species" reg="coronalucis">coronalucis</tp:taxon-name-part></tp:taxon-name></italic> sp. nov., holotype, <named-content xmlns:xlink="http://www.w3.org/1999/xlink" content-type="dwc:institutional_code" xlink:title="Florida Natural History Museum, Florida, United States" xlink:href="http://grbio.org/institution/florida-museum-natural-history-zoology-paleontology-paleobotany" xlink:type="simple">UF</named-content> 17263 <bold>I</bold><italic><tp:taxon-name><tp:taxon-name-part taxon-name-part-type="genus" reg="Ofwegenum">O.</tp:taxon-name-part><tp:taxon-name-part taxon-name-part-type="species" reg="coronalucis">coronalucis</tp:taxon-name-part></tp:taxon-name></italic> sp. nov., paratype SMNHTAU_Co_39048).</p></caption><graphic xmlns:xlink="http://www.w3.org/1999/xlink" xlink:href="zookeys-1188-275_article-110617__-g003.jpg" position="float" orientation="portrait" xlink:type="simple" id="oo_965239.jpg"><uri content-type="original_file" xlink:type="simple">https://binary.pensoft.net/fig/965239</uri></graphic></fig><fig id="F4" position="float" orientation="portrait"><object-id xmlns:xlink="http://www.w3.org/1999/xlink" content-type="doi" xlink:type="simple">10.3897/zookeys.1188.110617.figure4</object-id><object-id xmlns:xlink="http://www.w3.org/1999/xlink" content-type="arpha" xlink:type="simple">52D17869-51FD-5240-BD86-AE04BFF33737</object-id><label>Figure 4.</label><caption><p><italic><tp:taxon-name><tp:taxon-name-part taxon-name-part-type="genus" reg="Ofwegenum">Ofwegenum</tp:taxon-name-part><tp:taxon-name-part taxon-name-part-type="species" reg="colli">colli</tp:taxon-name-part></tp:taxon-name></italic> sp. nov., holotype <named-content xmlns:xlink="http://www.w3.org/1999/xlink" content-type="dwc:institutional_code" xlink:title="Museum and Art Gallery of the Northern Territory, Darwin, Australia" xlink:href="http://grbio.org/institution/northern-territory-museum-arts-and-sciences" xlink:type="simple">NTM</named-content> C13089 <bold>A</bold> sclerites of the coenenchyme and polyp body <bold>B</bold> sclerites of the tentacles.</p></caption><graphic xmlns:xlink="http://www.w3.org/1999/xlink" xlink:href="zookeys-1188-275_article-110617__-g004.jpg" position="float" orientation="portrait" xlink:type="simple" id="oo_965240.jpg"><uri content-type="original_file" xlink:type="simple">https://binary.pensoft.net/fig/965240</uri></graphic></fig><fig id="F5" position="float" orientation="portrait"><object-id xmlns:xlink="http://www.w3.org/1999/xlink" content-type="doi" xlink:type="simple">10.3897/zookeys.1188.110617.figure5</object-id><object-id xmlns:xlink="http://www.w3.org/1999/xlink" content-type="arpha" xlink:type="simple">31120E9C-D2EB-5739-86D9-6B53345C926E</object-id><label>Figure 5.</label><caption><p><italic><tp:taxon-name><tp:taxon-name-part taxon-name-part-type="genus" reg="Ofwegenum">Ofwegenum</tp:taxon-name-part><tp:taxon-name-part taxon-name-part-type="species" reg="colli">colli</tp:taxon-name-part></tp:taxon-name></italic> sp. nov., paratype <named-content xmlns:xlink="http://www.w3.org/1999/xlink" content-type="dwc:institutional_code" xlink:title="Museum and Art Gallery of the Northern Territory, Darwin, Australia" xlink:href="http://grbio.org/institution/northern-territory-museum-arts-and-sciences" xlink:type="simple">NTM</named-content> C3827 <bold>A</bold> sclerites of the coenenchyme and polyp body <bold>B</bold> sclerites of the tentacles.</p></caption><graphic xmlns:xlink="http://www.w3.org/1999/xlink" xlink:href="zookeys-1188-275_article-110617__-g005.jpg" position="float" orientation="portrait" xlink:type="simple" id="oo_965241.jpg"><uri content-type="original_file" xlink:type="simple">https://binary.pensoft.net/fig/965241</uri></graphic></fig><fig id="F6" position="float" orientation="portrait"><object-id xmlns:xlink="http://www.w3.org/1999/xlink" content-type="doi" xlink:type="simple">10.3897/zookeys.1188.110617.figure6</object-id><object-id xmlns:xlink="http://www.w3.org/1999/xlink" content-type="arpha" xlink:type="simple">F8542280-4015-586A-9E86-9A1E54B9432E</object-id><label>Figure 6.</label><caption><p><italic><tp:taxon-name><tp:taxon-name-part taxon-name-part-type="genus" reg="Ofwegenum">Ofwegenum</tp:taxon-name-part><tp:taxon-name-part taxon-name-part-type="species" reg="colli">colli</tp:taxon-name-part></tp:taxon-name></italic> sp. nov., paratype <named-content xmlns:xlink="http://www.w3.org/1999/xlink" content-type="dwc:institutional_code" xlink:title="Museum and Art Gallery of the Northern Territory, Darwin, Australia" xlink:href="http://grbio.org/institution/northern-territory-museum-arts-and-sciences" xlink:type="simple">NTM</named-content> C3829 <bold>A</bold> sclerites of the coenenchyme and polyp body <bold>B</bold> sclerites of the tentacles.</p></caption><graphic xmlns:xlink="http://www.w3.org/1999/xlink" xlink:href="zookeys-1188-275_article-110617__-g006.jpg" position="float" orientation="portrait" xlink:type="simple" id="oo_965242.jpg"><uri content-type="original_file" xlink:type="simple">https://binary.pensoft.net/fig/965242</uri></graphic></fig></tp:treatment-sec><ref-list><ref id="B3"><mixed-citation xmlns:xlink="http://www.w3.org/1999/xlink" xlink:type="simple"><person-group><name name-style="western"><surname>Bayer</surname><given-names>FM</given-names></name><name name-style="western"><surname>Grasshoff</surname><given-names>M</given-names></name><name name-style="western"><surname>Verseveldt</surname><given-names>J</given-names></name></person-group> (<year>1983</year>) <source>Illustrated Trilingual Glossary of Morphological and Anatomical Terms Applied to <tp:taxon-name><tp:taxon-name-part taxon-name-part-type="subclass">Octocorallia</tp:taxon-name-part></tp:taxon-name>. E.J. Brill/Dr. W.</source><publisher-name>Backhuys</publisher-name>, <publisher-loc>Leiden</publisher-loc>, <size units="page">75 pp</size>. <ext-link xlink:href="10.1163/9789004631915" ext-link-type="doi" xlink:type="simple">https://doi.org/10.1163/9789004631915</ext-link></mixed-citation></ref></ref-list></tp:taxon-treatment>
