# Supplementary material for: ﻿A new genus of soft coral (Octocorallia, Malacalcyonacea, Cladiellidae) and three new species from Indo-Pacific coral reefs
Source: Zookeys. 2024 Jan 10;1188:275–304. doi: 10.3897/zookeys.1188.110617 (PMC10795068; doi:10.3897/zookeys.1188.110617)
Supplement: XML Treatment for Ofwegenum coronalucis [file zookeys.1188.110617-treatment3.xml]

<!DOCTYPE tp:taxon-treatment
  PUBLIC "-//TaxonX//DTD Taxonomic Treatment Publishing DTD v0 20100105//EN" "tax-treatment-NSO.dtd">
<tp:taxon-treatment xmlns:tp="http://www.plazi.org/taxpub"><tp:treatment-meta><kwd-group><label>Taxon classification</label><kwd>
                <named-content content-type="kingdom">Animalia</named-content>
              </kwd><kwd>
                <named-content content-type="order">Malacalcyonacea</named-content>
              </kwd><kwd>
                <named-content content-type="family">Cladiellidae</named-content>
              </kwd></kwd-group><mixed-citation publication-type="journal"><person-group><name><surname>McFadden</surname><given-names>Catherine S.</given-names></name><name><surname>Benayahu</surname><given-names>Yehuda</given-names></name><name><surname>Samimi-Namin</surname><given-names>Kaveh</given-names></name></person-group><article-title>﻿A new genus of soft coral (<tp:taxon-name><tp:taxon-name-part taxon-name-part-type="subclass">Octocorallia</tp:taxon-name-part></tp:taxon-name>, <tp:taxon-name><tp:taxon-name-part taxon-name-part-type="order">Malacalcyonacea</tp:taxon-name-part></tp:taxon-name>, <tp:taxon-name><tp:taxon-name-part taxon-name-part-type="family">Cladiellidae</tp:taxon-name-part></tp:taxon-name>) and three new species from Indo-Pacific coral reefs</article-title><source>Zookeys</source><day>10</day><month>01</month><year>2024</year><volume>1188</volume><fpage>275</fpage><lpage>304</lpage><pub-id pub-id-type="doi">10.3897/zookeys.1188.110617</pub-id></mixed-citation></tp:treatment-meta><tp:nomenclature><label>﻿</label><tp:taxon-name>
              <object-id xmlns:xlink="http://www.w3.org/1999/xlink" content-type="arpha" xlink:type="simple">DC7FE5C6-91EC-5217-9599-6A36E8027DE2</object-id>
              <tp:taxon-name-part taxon-name-part-type="genus" reg="Ofwegenum">Ofwegenum</tp:taxon-name-part>
              <tp:taxon-name-part taxon-name-part-type="species" reg="coronalucis">coronalucis</tp:taxon-name-part>
              <object-id xmlns:xlink="http://www.w3.org/1999/xlink" content-type="zoobank" xlink:type="simple">https://zoobank.org/1030A306-9E82-4E0E-8565-9D3D157A5406</object-id>
            </tp:taxon-name><tp:taxon-status xmlns:xlink="http://www.w3.org/1999/xlink" xlink:type="simple">sp. nov.</tp:taxon-status><xref ref-type="fig" rid="F1">Figs 1</xref><xref ref-type="fig" rid="F2">, 2A, B</xref><xref ref-type="fig" rid="F3">, 3H, I</xref><xref ref-type="fig" rid="F7">, 7</xref><xref ref-type="fig" rid="F8">, 8</xref><xref ref-type="fig" rid="F9">, 9</xref><xref ref-type="fig" rid="F10">, 10A–D</xref><xref ref-type="fig" rid="F11">, 11</xref></tp:nomenclature><tp:treatment-sec sec-type="material" id="SECID0E5OBG"><title>Material examined.</title><p><bold><italic>Holotype</italic>.</bold> Oman • Dhofar, Mirbat, Michel’s Reef; <named-content xmlns:xlink="http://www.w3.org/1999/xlink" content-type="dwc:verbatimCoordinates" xlink:type="simple"><named-content content-type="geo-json" specific-use="{&#34;type&#34;:&#34;Point&#34;,&#34;coordinates&#34;:[54.730000,16.943300]}" id="NCID0EMPBG" xlink:type="simple">16.9433°N, 54.7300°E</named-content></named-content>; 25–30 m depth; 20 January 2022; coll. C.S. McFadden and K. Samimi-Namin; <named-content xmlns:xlink="http://www.w3.org/1999/xlink" content-type="dwc:institutional_code" xlink:title="Florida Natural History Museum, Florida, United States" xlink:href="http://grbio.org/institution/florida-museum-natural-history-zoology-paleontology-paleobotany" xlink:type="simple">UF</named-content> 17263 (BOMAN–08362).</p><p><bold><italic>Paratype</italic>.</bold> Oman • same data as holotype; SMNHTAU_Co_39048 (BOMAN–08351).</p></tp:treatment-sec><tp:treatment-sec sec-type="material" id="SECID0E3PBG"><title>Other material.</title><p>Oman • Dhofar, Mirbat, Frankincense; <named-content xmlns:xlink="http://www.w3.org/1999/xlink" content-type="dwc:verbatimCoordinates" xlink:type="simple"><named-content content-type="geo-json" specific-use="{&#34;type&#34;:&#34;Point&#34;,&#34;coordinates&#34;:[54.690000,16.966200]}" id="NCID0EFQBG" xlink:type="simple">16.9662°N, 54.6900°E</named-content></named-content>; 24–30 m depth; 19 Jan 2022; coll. C.S. McFadden; <named-content xmlns:xlink="http://www.w3.org/1999/xlink" content-type="dwc:institutional_code" xlink:title="Florida Natural History Museum, Florida, United States" xlink:href="http://grbio.org/institution/florida-museum-natural-history-zoology-paleontology-paleobotany" xlink:type="simple">UF</named-content> 15819 (BOMAN–08345) • Dhofar, Mirbat, near Frankincense; <named-content xmlns:xlink="http://www.w3.org/1999/xlink" content-type="dwc:verbatimCoordinates" xlink:type="simple"><named-content content-type="geo-json" specific-use="{&#34;type&#34;:&#34;Point&#34;,&#34;coordinates&#34;:[54.687700,16.968800]}" id="NCID0ERQBG" xlink:type="simple">16.9688°N, 54.6877°E</named-content></named-content>; 24–29 m depth; 21 Jan 2022; coll. C.S. McFadden and K. Samimi-Namin; UF15882 (BOMAN–09175) • same collection data as for preceding; <named-content xmlns:xlink="http://www.w3.org/1999/xlink" content-type="dwc:institutional_code" xlink:title="Florida Natural History Museum, Florida, United States" xlink:href="http://grbio.org/institution/florida-museum-natural-history-zoology-paleontology-paleobotany" xlink:type="simple">UF</named-content> 15877 (BOMAN–09166) • same collection data as for preceding; in situ photo, microscope slides and molecular data only; BOMAN–09174. Unknown • Aquarium trade, Chicago, IL, USA; July 2013; coll. A. Parrin; SMNHTAU_Co_38223.</p></tp:treatment-sec><tp:treatment-sec sec-type="description" id="SECID0E1QBG"><title>Description.</title><p>The holotype consists of several fragments of a colony; the largest is 10 mm in diameter (Fig. <xref ref-type="fig" rid="F3">3H</xref>). The colony consists of multiple capitate polyparia on sterile stalks; side branches connect adjacent stalks to one other at the base to form an encrusting mat. Most polyps are contracted, with polyps widely set on the polyparium (Figs <xref ref-type="fig" rid="F3">3H</xref>, <xref ref-type="fig" rid="F9">9A, B</xref>).</p><fig id="F2" position="float" orientation="portrait"><object-id xmlns:xlink="http://www.w3.org/1999/xlink" content-type="doi" xlink:type="simple">10.3897/zookeys.1188.110617.figure2</object-id><object-id xmlns:xlink="http://www.w3.org/1999/xlink" content-type="arpha" xlink:type="simple">2C2EE6FE-A207-5079-8799-38BA3B292A89</object-id><label>Figure 2.</label><caption><p>Morphological details of live <italic><tp:taxon-name><tp:taxon-name-part taxon-name-part-type="genus" reg="Ofwegenum">Ofwegenum</tp:taxon-name-part></tp:taxon-name></italic> gen. nov. polyps <bold>A, B</bold> close up of <italic><tp:taxon-name><tp:taxon-name-part taxon-name-part-type="genus" reg="Ofwegenum">Ofwegenum</tp:taxon-name-part><tp:taxon-name-part taxon-name-part-type="species" reg="coronalucis">coronalucis</tp:taxon-name-part></tp:taxon-name></italic> sp. nov., holotype, <named-content xmlns:xlink="http://www.w3.org/1999/xlink" content-type="dwc:institutional_code" xlink:title="Florida Natural History Museum, Florida, United States" xlink:href="http://grbio.org/institution/florida-museum-natural-history-zoology-paleontology-paleobotany" xlink:type="simple">UF</named-content> 17263; arrows indicate the concentration of minute sclerites around the mouth opening and base of the tentacles <bold>C–F</bold> unknown species of <italic><tp:taxon-name><tp:taxon-name-part taxon-name-part-type="genus" reg="Ofwegenum">Ofwegenum</tp:taxon-name-part></tp:taxon-name></italic> gen. nov. from the aquarium trade. Scale bars: approximately 5 mm (photographs <bold>A, B</bold> K. Samimi-Namin <bold>C–F</bold> Daniel Knop).</p></caption><graphic xmlns:xlink="http://www.w3.org/1999/xlink" xlink:href="zookeys-1188-275_article-110617__-g002.jpg" position="float" orientation="portrait" xlink:type="simple" id="oo_965238.jpg"><uri content-type="original_file" xlink:type="simple">https://binary.pensoft.net/fig/965238</uri></graphic></fig><fig id="F3" position="float" orientation="portrait"><object-id xmlns:xlink="http://www.w3.org/1999/xlink" content-type="doi" xlink:type="simple">10.3897/zookeys.1188.110617.figure3</object-id><object-id xmlns:xlink="http://www.w3.org/1999/xlink" content-type="arpha" xlink:type="simple">EE7F1C19-4ECF-593A-A0A9-D99E2C66BA34</object-id><label>Figure 3.</label><caption><p>Preserved type colonies of <italic><tp:taxon-name><tp:taxon-name-part taxon-name-part-type="genus" reg="Ofwegenum">Ofwegenum</tp:taxon-name-part></tp:taxon-name></italic> gen. nov. <bold>A</bold><italic><tp:taxon-name><tp:taxon-name-part taxon-name-part-type="genus" reg="Ofwegenum">O.</tp:taxon-name-part><tp:taxon-name-part taxon-name-part-type="species" reg="colli">colli</tp:taxon-name-part></tp:taxon-name></italic> sp. nov., holotype <named-content xmlns:xlink="http://www.w3.org/1999/xlink" content-type="dwc:institutional_code" xlink:title="Museum and Art Gallery of the Northern Territory, Darwin, Australia" xlink:href="http://grbio.org/institution/northern-territory-museum-arts-and-sciences" xlink:type="simple">NTM</named-content> C13089 <bold>B</bold><italic><tp:taxon-name><tp:taxon-name-part taxon-name-part-type="genus" reg="Ofwegenum">O.</tp:taxon-name-part><tp:taxon-name-part taxon-name-part-type="species" reg="colli">colli</tp:taxon-name-part></tp:taxon-name></italic> sp. nov. several paratype colonies <named-content xmlns:xlink="http://www.w3.org/1999/xlink" content-type="dwc:institutional_code" xlink:title="Museum and Art Gallery of the Northern Territory, Darwin, Australia" xlink:href="http://grbio.org/institution/northern-territory-museum-arts-and-sciences" xlink:type="simple">NTM</named-content> C015578 <bold>C</bold><tp:taxon-name><tp:taxon-name-part taxon-name-part-type="genus" reg="Ofwegenum">O.</tp:taxon-name-part><tp:taxon-name-part taxon-name-part-type="uncertainty-rank">aff.</tp:taxon-name-part><tp:taxon-name-part taxon-name-part-type="species" reg="coronalucis">coronalucis</tp:taxon-name-part></tp:taxon-name>, SMNHTAU_Co_38223 <bold>D</bold><italic><tp:taxon-name><tp:taxon-name-part taxon-name-part-type="genus" reg="Ofwegenum">O.</tp:taxon-name-part><tp:taxon-name-part taxon-name-part-type="species" reg="kloogi">kloogi</tp:taxon-name-part></tp:taxon-name></italic> sp. nov. holotype SMNHTAU_Co_34426, grooves on polypary are indicated by arrows, distal ends of tentacles protrude from polyp mounds <bold>E</bold><italic><tp:taxon-name><tp:taxon-name-part taxon-name-part-type="genus" reg="Ofwegenum">O.</tp:taxon-name-part><tp:taxon-name-part taxon-name-part-type="species" reg="kloogi">kloogi</tp:taxon-name-part></tp:taxon-name></italic> sp. nov., several paratype colonies SMNHTAU_Co_38299 <bold>F</bold><italic><tp:taxon-name><tp:taxon-name-part taxon-name-part-type="genus" reg="Ofwegenum">O.</tp:taxon-name-part><tp:taxon-name-part taxon-name-part-type="species" reg="verseveldti">verseveldti</tp:taxon-name-part></tp:taxon-name></italic> comb. nov., holotype SMNHTAU_Co_25554 <bold>G</bold><italic><tp:taxon-name><tp:taxon-name-part taxon-name-part-type="genus" reg="Ofwegenum">O.</tp:taxon-name-part><tp:taxon-name-part taxon-name-part-type="species" reg="verseveldti">verseveldti</tp:taxon-name-part></tp:taxon-name></italic> comb. nov., paratypes, SMNHTAU_Co_25544, grooves on polypary are indicated by arrow <bold>H</bold><italic><tp:taxon-name><tp:taxon-name-part taxon-name-part-type="genus" reg="Ofwegenum">O.</tp:taxon-name-part><tp:taxon-name-part taxon-name-part-type="species" reg="coronalucis">coronalucis</tp:taxon-name-part></tp:taxon-name></italic> sp. nov., holotype, <named-content xmlns:xlink="http://www.w3.org/1999/xlink" content-type="dwc:institutional_code" xlink:title="Florida Natural History Museum, Florida, United States" xlink:href="http://grbio.org/institution/florida-museum-natural-history-zoology-paleontology-paleobotany" xlink:type="simple">UF</named-content> 17263 <bold>I</bold><italic><tp:taxon-name><tp:taxon-name-part taxon-name-part-type="genus" reg="Ofwegenum">O.</tp:taxon-name-part><tp:taxon-name-part taxon-name-part-type="species" reg="coronalucis">coronalucis</tp:taxon-name-part></tp:taxon-name></italic> sp. nov., paratype SMNHTAU_Co_39048).</p></caption><graphic xmlns:xlink="http://www.w3.org/1999/xlink" xlink:href="zookeys-1188-275_article-110617__-g003.jpg" position="float" orientation="portrait" xlink:type="simple" id="oo_965239.jpg"><uri content-type="original_file" xlink:type="simple">https://binary.pensoft.net/fig/965239</uri></graphic></fig><fig id="F4" position="float" orientation="portrait"><object-id xmlns:xlink="http://www.w3.org/1999/xlink" content-type="doi" xlink:type="simple">10.3897/zookeys.1188.110617.figure4</object-id><object-id xmlns:xlink="http://www.w3.org/1999/xlink" content-type="arpha" xlink:type="simple">52D17869-51FD-5240-BD86-AE04BFF33737</object-id><label>Figure 4.</label><caption><p><italic><tp:taxon-name><tp:taxon-name-part taxon-name-part-type="genus" reg="Ofwegenum">Ofwegenum</tp:taxon-name-part><tp:taxon-name-part taxon-name-part-type="species" reg="colli">colli</tp:taxon-name-part></tp:taxon-name></italic> sp. nov., holotype <named-content xmlns:xlink="http://www.w3.org/1999/xlink" content-type="dwc:institutional_code" xlink:title="Museum and Art Gallery of the Northern Territory, Darwin, Australia" xlink:href="http://grbio.org/institution/northern-territory-museum-arts-and-sciences" xlink:type="simple">NTM</named-content> C13089 <bold>A</bold> sclerites of the coenenchyme and polyp body <bold>B</bold> sclerites of the tentacles.</p></caption><graphic xmlns:xlink="http://www.w3.org/1999/xlink" xlink:href="zookeys-1188-275_article-110617__-g004.jpg" position="float" orientation="portrait" xlink:type="simple" id="oo_965240.jpg"><uri content-type="original_file" xlink:type="simple">https://binary.pensoft.net/fig/965240</uri></graphic></fig><fig id="F5" position="float" orientation="portrait"><object-id xmlns:xlink="http://www.w3.org/1999/xlink" content-type="doi" xlink:type="simple">10.3897/zookeys.1188.110617.figure5</object-id><object-id xmlns:xlink="http://www.w3.org/1999/xlink" content-type="arpha" xlink:type="simple">31120E9C-D2EB-5739-86D9-6B53345C926E</object-id><label>Figure 5.</label><caption><p><italic><tp:taxon-name><tp:taxon-name-part taxon-name-part-type="genus" reg="Ofwegenum">Ofwegenum</tp:taxon-name-part><tp:taxon-name-part taxon-name-part-type="species" reg="colli">colli</tp:taxon-name-part></tp:taxon-name></italic> sp. nov., paratype <named-content xmlns:xlink="http://www.w3.org/1999/xlink" content-type="dwc:institutional_code" xlink:title="Museum and Art Gallery of the Northern Territory, Darwin, Australia" xlink:href="http://grbio.org/institution/northern-territory-museum-arts-and-sciences" xlink:type="simple">NTM</named-content> C3827 <bold>A</bold> sclerites of the coenenchyme and polyp body <bold>B</bold> sclerites of the tentacles.</p></caption><graphic xmlns:xlink="http://www.w3.org/1999/xlink" xlink:href="zookeys-1188-275_article-110617__-g005.jpg" position="float" orientation="portrait" xlink:type="simple" id="oo_965241.jpg"><uri content-type="original_file" xlink:type="simple">https://binary.pensoft.net/fig/965241</uri></graphic></fig><fig id="F6" position="float" orientation="portrait"><object-id xmlns:xlink="http://www.w3.org/1999/xlink" content-type="doi" xlink:type="simple">10.3897/zookeys.1188.110617.figure6</object-id><object-id xmlns:xlink="http://www.w3.org/1999/xlink" content-type="arpha" xlink:type="simple">F8542280-4015-586A-9E86-9A1E54B9432E</object-id><label>Figure 6.</label><caption><p><italic><tp:taxon-name><tp:taxon-name-part taxon-name-part-type="genus" reg="Ofwegenum">Ofwegenum</tp:taxon-name-part><tp:taxon-name-part taxon-name-part-type="species" reg="colli">colli</tp:taxon-name-part></tp:taxon-name></italic> sp. nov., paratype <named-content xmlns:xlink="http://www.w3.org/1999/xlink" content-type="dwc:institutional_code" xlink:title="Museum and Art Gallery of the Northern Territory, Darwin, Australia" xlink:href="http://grbio.org/institution/northern-territory-museum-arts-and-sciences" xlink:type="simple">NTM</named-content> C3829 <bold>A</bold> sclerites of the coenenchyme and polyp body <bold>B</bold> sclerites of the tentacles.</p></caption><graphic xmlns:xlink="http://www.w3.org/1999/xlink" xlink:href="zookeys-1188-275_article-110617__-g006.jpg" position="float" orientation="portrait" xlink:type="simple" id="oo_965242.jpg"><uri content-type="original_file" xlink:type="simple">https://binary.pensoft.net/fig/965242</uri></graphic></fig><p>Sclerites of the coenenchyme are spindles and rods up to 0.40 mm long with low, simple tubercles or areas of thickening forming concentric, raised rings (Fig. <xref ref-type="fig" rid="F7">7A</xref>). The polyp body contains similar but shorter rods that appear to be arranged ‘en chevron’ when the polyp is extended (Fig. <xref ref-type="fig" rid="F2">2A</xref>). These sclerites are usually blunt and have a crystalline texture at both ends (Fig. <xref ref-type="fig" rid="F7">7A</xref>). The length of the sclerites decreases along the polyp body towards the base of the tentacles (Fig. <xref ref-type="fig" rid="F7">7A</xref>).</p><fig id="F7" position="float" orientation="portrait"><object-id xmlns:xlink="http://www.w3.org/1999/xlink" content-type="doi" xlink:type="simple">10.3897/zookeys.1188.110617.figure7</object-id><object-id xmlns:xlink="http://www.w3.org/1999/xlink" content-type="arpha" xlink:type="simple">0AE54D0A-D304-5942-8240-DC0ACF661060</object-id><label>Figure 7.</label><caption><p><italic><tp:taxon-name><tp:taxon-name-part taxon-name-part-type="genus" reg="Ofwegenum">Ofwegenum</tp:taxon-name-part><tp:taxon-name-part taxon-name-part-type="species" reg="coronalucis">coronalucis</tp:taxon-name-part></tp:taxon-name></italic> sp. nov., holotype <named-content xmlns:xlink="http://www.w3.org/1999/xlink" content-type="dwc:institutional_code" xlink:title="Florida Natural History Museum, Florida, United States" xlink:href="http://grbio.org/institution/florida-museum-natural-history-zoology-paleontology-paleobotany" xlink:type="simple">UF</named-content> 17263 <bold>A</bold> sclerites of the coenenchyme and polyp body <bold>B</bold> sclerites of the tentacles <bold>C</bold> sclerites around the polyp mouth opening. Scale at <bold>B</bold> also applies to <bold>C</bold>.</p></caption><graphic xmlns:xlink="http://www.w3.org/1999/xlink" xlink:href="zookeys-1188-275_article-110617__-g007.jpg" position="float" orientation="portrait" xlink:type="simple" id="oo_965243.jpg"><uri content-type="original_file" xlink:type="simple">https://binary.pensoft.net/fig/965243</uri></graphic></fig><p>The tentacles and pinnules contain numerous platelets and flattened rods (i.e., finger-biscuits) up to 0.10 mm long (Fig. <xref ref-type="fig" rid="F7">7B</xref>), arranged on the aboral side of the tentacles (Fig. <xref ref-type="fig" rid="F2">2A, B</xref>). Some of these sclerites have median constrictions, side notches, or depressions at one or both ends resembling figure-eight shapes (Fig. <xref ref-type="fig" rid="F7">7B</xref>). There are also numerous irregularly shaped platelets with side notches or side branches, up to 0.05 mm in length (Fig. <xref ref-type="fig" rid="F7">7C</xref>), that are distributed around the mouth and base of the tentacles on the oral side. These sclerites are reflective in light (Fig. <xref ref-type="fig" rid="F2">2A, B</xref>).</p></tp:treatment-sec><tp:treatment-sec sec-type="Colour" id="SECID0ED4BG"><title>Colour.</title><p>In life, colonies appear brown with blue-green tentacles. After preservation in ethanol, they are creamy white. Sclerites colourless.</p></tp:treatment-sec><tp:treatment-sec sec-type="Morphological variations" id="SECID0EI4BG"><title>Morphological variations.</title><p><named-content xmlns:xlink="http://www.w3.org/1999/xlink" content-type="dwc:institutional_code" xlink:title="Florida Natural History Museum, Florida, United States" xlink:href="http://grbio.org/institution/florida-museum-natural-history-zoology-paleontology-paleobotany" xlink:type="simple">UF</named-content> 15882 and BOMAN–09174 have slightly thinner spindles and rods both in the coenenchyme and polyp body (Fig. <xref ref-type="fig" rid="F8">8A</xref>). In addition, the polyp sclerites have fewer side notches and depressions compared to the holotype (Fig. <xref ref-type="fig" rid="F8">8B</xref>). Photos of the live specimens suggest that some of the polyps do not have the reflective sclerites around the mouth (Figs <xref ref-type="fig" rid="F9">9E, F</xref>, <xref ref-type="fig" rid="F10">10C, D</xref>).</p><fig id="F8" position="float" orientation="portrait"><object-id xmlns:xlink="http://www.w3.org/1999/xlink" content-type="doi" xlink:type="simple">10.3897/zookeys.1188.110617.figure8</object-id><object-id xmlns:xlink="http://www.w3.org/1999/xlink" content-type="arpha" xlink:type="simple">AF5FDD2D-778E-5234-8C5C-F79CA8B87DEB</object-id><label>Figure 8.</label><caption><p><italic><tp:taxon-name><tp:taxon-name-part taxon-name-part-type="genus" reg="Ofwegenum">Ofwegenum</tp:taxon-name-part><tp:taxon-name-part taxon-name-part-type="species" reg="coronalucis">coronalucis</tp:taxon-name-part></tp:taxon-name></italic> sp. nov., <named-content xmlns:xlink="http://www.w3.org/1999/xlink" content-type="dwc:institutional_code" xlink:title="Florida Natural History Museum, Florida, United States" xlink:href="http://grbio.org/institution/florida-museum-natural-history-zoology-paleontology-paleobotany" xlink:type="simple">UF</named-content> 15882 <bold>A</bold> sclerites of the coenenchyme and polyp body <bold>B</bold> sclerites of the tentacles <bold>C</bold> Sclerites around polyp mouth opening. Scale bars: 0.05 mm (<bold>B, C</bold>).</p></caption><graphic xmlns:xlink="http://www.w3.org/1999/xlink" xlink:href="zookeys-1188-275_article-110617__-g008.jpg" position="float" orientation="portrait" xlink:type="simple" id="oo_965245.jpg"><uri content-type="original_file" xlink:type="simple">https://binary.pensoft.net/fig/965245</uri></graphic></fig><fig id="F9" position="float" orientation="portrait"><object-id xmlns:xlink="http://www.w3.org/1999/xlink" content-type="doi" xlink:type="simple">10.3897/zookeys.1188.110617.figure9</object-id><object-id xmlns:xlink="http://www.w3.org/1999/xlink" content-type="arpha" xlink:type="simple">56731DE5-AA50-5A5F-B724-7B3FE591F3D9</object-id><label>Figure 9.</label><caption><p><italic><tp:taxon-name><tp:taxon-name-part taxon-name-part-type="genus" reg="Ofwegenum">Ofwegenum</tp:taxon-name-part><tp:taxon-name-part taxon-name-part-type="species" reg="coronalucis">coronalucis</tp:taxon-name-part></tp:taxon-name></italic> sp. nov. <bold>A, B</bold> colony and polyps of holotype, <named-content xmlns:xlink="http://www.w3.org/1999/xlink" content-type="dwc:institutional_code" xlink:title="Florida Natural History Museum, Florida, United States" xlink:href="http://grbio.org/institution/florida-museum-natural-history-zoology-paleontology-paleobotany" xlink:type="simple">UF</named-content> 17263 <bold>C, D</bold> colony and polyps of paratype, SMNHTAU_Co_39048 <bold>E, F</bold> colony and polyps of <named-content xmlns:xlink="http://www.w3.org/1999/xlink" content-type="dwc:institutional_code" xlink:title="Florida Natural History Museum, Florida, United States" xlink:href="http://grbio.org/institution/florida-museum-natural-history-zoology-paleontology-paleobotany" xlink:type="simple">UF</named-content> 15882. Scale bars: ~ 50 mm (<bold>A, E</bold>); ~ 5 mm (<bold>B–D, F</bold>) (photographs K. Samimi-Namin).</p></caption><graphic xmlns:xlink="http://www.w3.org/1999/xlink" xlink:href="zookeys-1188-275_article-110617__-g009.jpg" position="float" orientation="portrait" xlink:type="simple" id="oo_965246.jpg"><uri content-type="original_file" xlink:type="simple">https://binary.pensoft.net/fig/965246</uri></graphic></fig><fig id="F10" position="float" orientation="portrait"><object-id xmlns:xlink="http://www.w3.org/1999/xlink" content-type="doi" xlink:type="simple">10.3897/zookeys.1188.110617.figure10</object-id><object-id xmlns:xlink="http://www.w3.org/1999/xlink" content-type="arpha" xlink:type="simple">509D5399-8BED-5F74-8A36-ABDE1EECF492</object-id><label>Figure 10.</label><caption><p><bold>A, B</bold><italic><tp:taxon-name><tp:taxon-name-part taxon-name-part-type="genus" reg="Ofwegenum">Ofwegenum</tp:taxon-name-part><tp:taxon-name-part taxon-name-part-type="species" reg="coronalucis">coronalucis</tp:taxon-name-part></tp:taxon-name></italic> sp. nov., <named-content xmlns:xlink="http://www.w3.org/1999/xlink" content-type="dwc:institutional_code" xlink:title="Florida Natural History Museum, Florida, United States" xlink:href="http://grbio.org/institution/florida-museum-natural-history-zoology-paleontology-paleobotany" xlink:type="simple">UF</named-content> 15877 <bold>C, D</bold><italic><tp:taxon-name><tp:taxon-name-part taxon-name-part-type="genus" reg="Ofwegenum">Ofwegenum</tp:taxon-name-part><tp:taxon-name-part taxon-name-part-type="species" reg="coronalucis">coronalucis</tp:taxon-name-part></tp:taxon-name></italic> sp. nov., BOMAN–09174 <bold>E</bold><italic><tp:taxon-name><tp:taxon-name-part taxon-name-part-type="genus" reg="Ofwegenum">Ofwegenum</tp:taxon-name-part><tp:taxon-name-part taxon-name-part-type="species" reg="kloogi">kloogi</tp:taxon-name-part></tp:taxon-name></italic> sp. nov. holotype SMNHTAU_Co_34426. (Photos <bold>A–D</bold> C. S. McFadden <bold>E</bold> Y. Benayahu). Scale bars: ~ 5 mm (<bold>A–D</bold>); 5 cm (<bold>E</bold>).</p></caption><graphic xmlns:xlink="http://www.w3.org/1999/xlink" xlink:href="zookeys-1188-275_article-110617__-g010.jpg" position="float" orientation="portrait" xlink:type="simple" id="oo_965247.jpg"><uri content-type="original_file" xlink:type="simple">https://binary.pensoft.net/fig/965247</uri></graphic></fig><fig id="F11" position="float" orientation="portrait"><object-id xmlns:xlink="http://www.w3.org/1999/xlink" content-type="doi" xlink:type="simple">10.3897/zookeys.1188.110617.figure11</object-id><object-id xmlns:xlink="http://www.w3.org/1999/xlink" content-type="arpha" xlink:type="simple">942EF2BD-ACA8-5A4A-B0C9-E0454CE41FF4</object-id><label>Figure 11.</label><caption><p><tp:taxon-name><tp:taxon-name-part taxon-name-part-type="genus" reg="Ofwegenum">Ofwegenum</tp:taxon-name-part><tp:taxon-name-part taxon-name-part-type="uncertainty-rank">aff.</tp:taxon-name-part><tp:taxon-name-part taxon-name-part-type="species" reg="coronalucis">coronalucis</tp:taxon-name-part></tp:taxon-name> SMNHTAU_Co_38223 <bold>A</bold> sclerites of the coenenchyme and polyp body <bold>B</bold> sclerites of the tentacles.</p></caption><graphic xmlns:xlink="http://www.w3.org/1999/xlink" xlink:href="zookeys-1188-275_article-110617__-g011.jpg" position="float" orientation="portrait" xlink:type="simple" id="oo_965248.jpg"><uri content-type="original_file" xlink:type="simple">https://binary.pensoft.net/fig/965248</uri></graphic></fig><p>SMNHTAU_Co_38223 comes from the aquarium trade in the U.S. Its commercial source is assumed to be Jakarta, Indonesia (A. Parrin, pers. comm. 12 Aug 2013), but the original collection locality remains unknown. This colony is tentatively assigned as <tp:taxon-name><tp:taxon-name-part taxon-name-part-type="genus" reg="Ofwegenum">O.</tp:taxon-name-part><tp:taxon-name-part taxon-name-part-type="uncertainty-rank">aff.</tp:taxon-name-part><tp:taxon-name-part taxon-name-part-type="species" reg="coronalucis">coronalucis</tp:taxon-name-part></tp:taxon-name> based on its sclerite features and genetic similarity to this species (Fig. <xref ref-type="fig" rid="F16">16</xref>). However, it differs from the other material in having a blue colour in the coenenchyme and shorter tentacle sclerites up to 0.07 mm long. Such differences might be due to a prolonged exposure to the artificial aquarium environment.</p></tp:treatment-sec><tp:treatment-sec sec-type="remarks" id="SECID0ECEAI"><title>Remarks.</title><p><italic><tp:taxon-name><tp:taxon-name-part taxon-name-part-type="genus" reg="Ofwegenum">Ofwegenum</tp:taxon-name-part><tp:taxon-name-part taxon-name-part-type="species" reg="coronalucis">coronalucis</tp:taxon-name-part></tp:taxon-name></italic> sp. nov. differs from its congeners in having irregularly shaped sclerites with side notches or side branches around the polyp mouth that reflect light (Figs <xref ref-type="fig" rid="F2">2A, B</xref>, <xref ref-type="fig" rid="F7">7C</xref>, <xref ref-type="fig" rid="F8">8C</xref>). Additionally, the tentacle platelets have narrow median constrictions compared to the other species (Figs <xref ref-type="fig" rid="F7">7B</xref>, <xref ref-type="fig" rid="F8">8B</xref>).</p></tp:treatment-sec><tp:treatment-sec sec-type="distribution" id="SECID0EHFAI"><title>Distribution.</title><p>Oman.</p></tp:treatment-sec><tp:treatment-sec sec-type="etymology" id="SECID0EMFAI"><title>Etymology.</title><p>The species name is from the Latin <italic>corona</italic> (crown) and <italic>lucis</italic> (of light), referring to the reflective ring of sclerites around the polyp mouth in the live specimens.</p></tp:treatment-sec><tp:treatment-sec><!--Section generated to contain objects referenced in tp:taxon-treatment.--><fig id="F1" position="float" orientation="portrait"><object-id xmlns:xlink="http://www.w3.org/1999/xlink" content-type="doi" xlink:type="simple">10.3897/zookeys.1188.110617.figure1</object-id><object-id xmlns:xlink="http://www.w3.org/1999/xlink" content-type="arpha" xlink:type="simple">403DF9CA-485F-5457-9B92-F88975BDA636</object-id><label>Figure 1.</label><caption><p>Distribution of the <italic><tp:taxon-name><tp:taxon-name-part taxon-name-part-type="genus" reg="Ofwegenum">Ofwegenum</tp:taxon-name-part></tp:taxon-name></italic> gen. nov. species in the Indo-Pacific region. The colour shades represent the different marine realms. Yellow = West Indo-Pacific, blue = Central Indo-Pacific, red = East Africa, green = temperate Australasia; PG = Persian Gulf, AS = Arabian Sea, RS = Red Sea, GO = Gulf of Oman, OM = Oman.</p></caption><graphic xmlns:xlink="http://www.w3.org/1999/xlink" xlink:href="zookeys-1188-275_article-110617__-g001.jpg" position="float" orientation="portrait" xlink:type="simple" id="oo_965237.jpg"><uri content-type="original_file" xlink:type="simple">https://binary.pensoft.net/fig/965237</uri></graphic></fig><fig id="F16" position="float" orientation="portrait"><object-id xmlns:xlink="http://www.w3.org/1999/xlink" content-type="doi" xlink:type="simple">10.3897/zookeys.1188.110617.figure16</object-id><object-id xmlns:xlink="http://www.w3.org/1999/xlink" content-type="arpha" xlink:type="simple">6B162B1B-CF19-516D-B955-8214334CD0EF</object-id><label>Figure 16.</label><caption><p>Phylogenetic relationships among species of <italic><tp:taxon-name><tp:taxon-name-part taxon-name-part-type="genus" reg="Ofwegenum">Ofwegenum</tp:taxon-name-part></tp:taxon-name></italic> gen. nov. and other genera of the family <tp:taxon-name><tp:taxon-name-part taxon-name-part-type="family">Cladiellidae</tp:taxon-name-part></tp:taxon-name><bold>A</bold> maximum likelihood (ML) analysis of concatenated <italic>mtMutS</italic> and <italic>28S rDNA</italic> barcoding loci. Numbers at nodes: ML bootstrap percentage (10,000 ultrafast bootstrap replicates)/Bayesian posterior probability. Asterisks indicate samples that are included in analysis of conserved elements <bold>B</bold> maximum likelihood analysis of 1,213 conserved element loci (75% occupancy matrix). All nodes have 100% bootstrap support and <abbrev xmlns:xlink="http://www.w3.org/1999/xlink" xlink:title="SH-like approximate likelihood ratio test" id="ABBRID0EL6AI" xlink:type="simple">SH-aLRT</abbrev> = 100 unless indicated. All Co_ numbers are <named-content xmlns:xlink="http://www.w3.org/1999/xlink" content-type="dwc:institutional_code" xlink:title="Steinhardt Museum of Natural History at Tel Aviv University, Tel Aviv, Israel" xlink:href="http://grbio.org/institution/tel-aviv-university" xlink:type="simple">SMNHTAU</named-content>.</p></caption><graphic xmlns:xlink="http://www.w3.org/1999/xlink" xlink:href="zookeys-1188-275_article-110617__-g016.jpg" position="float" orientation="portrait" xlink:type="simple" id="oo_965253.jpg"><uri content-type="original_file" xlink:type="simple">https://binary.pensoft.net/fig/965253</uri></graphic></fig></tp:treatment-sec></tp:taxon-treatment>
