# Supplementary material for: ﻿A new genus of soft coral (Octocorallia, Malacalcyonacea, Cladiellidae) and three new species from Indo-Pacific coral reefs
Source: Zookeys. 2024 Jan 10;1188:275–304. doi: 10.3897/zookeys.1188.110617 (PMC10795068; doi:10.3897/zookeys.1188.110617)
Supplement: XML Treatment for Ofwegenum kloogi [file zookeys.1188.110617-treatment4.xml]

<!DOCTYPE tp:taxon-treatment
  PUBLIC "-//TaxonX//DTD Taxonomic Treatment Publishing DTD v0 20100105//EN" "tax-treatment-NSO.dtd">
<tp:taxon-treatment xmlns:tp="http://www.plazi.org/taxpub"><tp:treatment-meta><kwd-group><label>Taxon classification</label><kwd>
                <named-content content-type="kingdom">Animalia</named-content>
              </kwd><kwd>
                <named-content content-type="order">Malacalcyonacea</named-content>
              </kwd><kwd>
                <named-content content-type="family">Cladiellidae</named-content>
              </kwd></kwd-group><mixed-citation publication-type="journal"><person-group><name><surname>McFadden</surname><given-names>Catherine S.</given-names></name><name><surname>Benayahu</surname><given-names>Yehuda</given-names></name><name><surname>Samimi-Namin</surname><given-names>Kaveh</given-names></name></person-group><article-title>﻿A new genus of soft coral (<tp:taxon-name><tp:taxon-name-part taxon-name-part-type="subclass">Octocorallia</tp:taxon-name-part></tp:taxon-name>, <tp:taxon-name><tp:taxon-name-part taxon-name-part-type="order">Malacalcyonacea</tp:taxon-name-part></tp:taxon-name>, <tp:taxon-name><tp:taxon-name-part taxon-name-part-type="family">Cladiellidae</tp:taxon-name-part></tp:taxon-name>) and three new species from Indo-Pacific coral reefs</article-title><source>Zookeys</source><day>10</day><month>01</month><year>2024</year><volume>1188</volume><fpage>275</fpage><lpage>304</lpage><pub-id pub-id-type="doi">10.3897/zookeys.1188.110617</pub-id></mixed-citation></tp:treatment-meta><tp:nomenclature><label>﻿</label><tp:taxon-name>
              <object-id xmlns:xlink="http://www.w3.org/1999/xlink" content-type="arpha" xlink:type="simple">E596371B-7978-5B5A-9CF7-8393F5160177</object-id>
              <tp:taxon-name-part taxon-name-part-type="genus" reg="Ofwegenum">Ofwegenum</tp:taxon-name-part>
              <tp:taxon-name-part taxon-name-part-type="species" reg="kloogi">kloogi</tp:taxon-name-part>
              <object-id xmlns:xlink="http://www.w3.org/1999/xlink" content-type="zoobank" xlink:type="simple">https://zoobank.org/F1E4D927-3C21-494B-9B53-B4EA88B49817</object-id>
            </tp:taxon-name><tp:taxon-status xmlns:xlink="http://www.w3.org/1999/xlink" xlink:type="simple">sp. nov.</tp:taxon-status><xref ref-type="fig" rid="F1">Figs 1</xref><xref ref-type="fig" rid="F3">, 3D, E</xref><xref ref-type="fig" rid="F10">, 10E</xref><xref ref-type="fig" rid="F12">, 12</xref><xref ref-type="fig" rid="F13">, 13</xref></tp:nomenclature><tp:treatment-sec sec-type="material" id="SECID0ETHAI"><title>Material examined.</title><p><bold><italic>Holotype</italic>.</bold> La Réunion • Saint-Paul, Cap la Houssaye; <named-content xmlns:xlink="http://www.w3.org/1999/xlink" content-type="dwc:verbatimCoordinates" xlink:type="simple"><named-content content-type="geo-json" specific-use="{&#34;type&#34;:&#34;Point&#34;,&#34;coordinates&#34;:[55.237600,-21.017400]}" id="NCID0EBIAI" xlink:type="simple">21.0174°S, 55.2376°E</named-content></named-content>; 17 m depth; 8 April 2008; SMNHTAU_Co_34426.</p><p><bold><italic>Paratype</italic>.</bold> La Réunion • 13 colonies/fragments; same data as holotype; SMNHTAU_Co_38229.</p></tp:treatment-sec><tp:treatment-sec sec-type="description" id="SECID0ENIAI"><title>Description.</title><p>The holotype is an encrusting colony, measuring 28 by 25 mm, attached to a calcareous fragment by a thin spreading base (&lt;1 mm thick). The polypary features several narrow grooves (Fig. <xref ref-type="fig" rid="F3">3D</xref>). The polyps appear as low mounds. The distal tips of the tentacles occasionally protrude from the top of the polyp mounds.</p><p>The coenenchyme sclerites are spindles and rods up to 0.50 mm long, with low, simple tubercles or areas of thickening forming concentric, raised rings (Fig. <xref ref-type="fig" rid="F12">12A</xref>). The polyp body contains shorter spindles, up to 0.30 mm long (Fig. <xref ref-type="fig" rid="F12">12A</xref>), which appear to be arranged ‘en chevron’ when the polyp is extended. The length of the sclerites decreases along the polyp body towards the base of the tentacles (Fig. <xref ref-type="fig" rid="F12">12A</xref>).</p><fig id="F12" position="float" orientation="portrait"><object-id xmlns:xlink="http://www.w3.org/1999/xlink" content-type="doi" xlink:type="simple">10.3897/zookeys.1188.110617.figure12</object-id><object-id xmlns:xlink="http://www.w3.org/1999/xlink" content-type="arpha" xlink:type="simple">894D68AE-034B-5D22-9F5B-2DA458CFFE87</object-id><label>Figure 12.</label><caption><p><italic><tp:taxon-name><tp:taxon-name-part taxon-name-part-type="genus" reg="Ofwegenum">Ofwegenum</tp:taxon-name-part><tp:taxon-name-part taxon-name-part-type="species" reg="kloogi">kloogi</tp:taxon-name-part></tp:taxon-name></italic> sp. nov. holotype SMNHTAU_Co_34426 <bold>A</bold> sclerites of the coenenchyme and polyp body <bold>B</bold> tentacle sclerites, with ellipsoidal platelets and flattened rods with lateral notches.</p></caption><graphic xmlns:xlink="http://www.w3.org/1999/xlink" xlink:href="zookeys-1188-275_article-110617__-g012.jpg" position="float" orientation="portrait" xlink:type="simple" id="oo_965249.jpg"><uri content-type="original_file" xlink:type="simple">https://binary.pensoft.net/fig/965249</uri></graphic></fig><p>The tentacles and the pinnules contain numerous platelets and flattened rods (i.e., finger-biscuits) up to 0.07 mm long (Fig. <xref ref-type="fig" rid="F12">12B</xref>), arranged on the aboral side of the tentacles. Some of these sclerites have lateral median constrictions, side notches, or depressions at one or both ends (Fig. <xref ref-type="fig" rid="F12">12B</xref>).</p></tp:treatment-sec><tp:treatment-sec sec-type="Colour" id="SECID0ELKAI"><title>Colour.</title><p>In life the expanded tentacles are pale grey with an underlying bluish tint. The polyps have a blue mouth opening and blue line along the tentacles (Fig. <xref ref-type="fig" rid="F10">10E</xref>). The ethanol-preserved holotype is pale grey in colour.</p></tp:treatment-sec><tp:treatment-sec sec-type="Morphological variations" id="SECID0EVKAI"><title>Morphological variations.</title><p>Paratype SMNHTAU_Co_38229 has slightly longer tentacle sclerites and shorter coenenchymal sclerites compared to the holotype (Fig. <xref ref-type="fig" rid="F13">13</xref>).</p></tp:treatment-sec><tp:treatment-sec sec-type="remarks" id="SECID0E6KAI"><title>Remarks.</title><p>This species features a distinct encrusting growth form and surface grooves on its polypary, most probably indicating a process of colony fission (Fig. <xref ref-type="fig" rid="F3">3D, E</xref>). Its tentacle sclerites are mainly ellipsoidal platelets and flattened rods with shallow to no median constrictions (Figs <xref ref-type="fig" rid="F12">12B</xref>, <xref ref-type="fig" rid="F13">13B</xref>). The colonies grow in dense patches on the reef (Fig. <xref ref-type="fig" rid="F10">10E</xref>).</p><fig id="F13" position="float" orientation="portrait"><object-id xmlns:xlink="http://www.w3.org/1999/xlink" content-type="doi" xlink:type="simple">10.3897/zookeys.1188.110617.figure13</object-id><object-id xmlns:xlink="http://www.w3.org/1999/xlink" content-type="arpha" xlink:type="simple">86B38260-464C-5BF5-97D3-7E9410B223C1</object-id><label>Figure 13.</label><caption><p><italic><tp:taxon-name><tp:taxon-name-part taxon-name-part-type="genus" reg="Ofwegenum">Ofwegenum</tp:taxon-name-part><tp:taxon-name-part taxon-name-part-type="species" reg="kloogi">kloogi</tp:taxon-name-part></tp:taxon-name></italic> sp. nov., paratype, SMNHTAU_Co_38229 <bold>A</bold> sclerites of the coenenchyme and polyp body <bold>B</bold> tentacle sclerites, with ellipsoidal platelets and flattened rods with lateral notches.</p></caption><graphic xmlns:xlink="http://www.w3.org/1999/xlink" xlink:href="zookeys-1188-275_article-110617__-g013.jpg" position="float" orientation="portrait" xlink:type="simple" id="oo_965250.jpg"><uri content-type="original_file" xlink:type="simple">https://binary.pensoft.net/fig/965250</uri></graphic></fig></tp:treatment-sec><tp:treatment-sec sec-type="distribution" id="SECID0ERMAI"><title>Distribution.</title><p>La Réunion.</p></tp:treatment-sec><tp:treatment-sec sec-type="etymology" id="SECID0EWMAI"><title>Etymology.</title><p>The species is named after the late Prof. Yoel Kloog, biochemist, former Dean of the Faculty of Life Sciences, Tel Aviv University, in honour of his friendship and lifetime contributions to science.</p></tp:treatment-sec><tp:treatment-sec><!--Section generated to contain objects referenced in tp:taxon-treatment.--><fig id="F1" position="float" orientation="portrait"><object-id xmlns:xlink="http://www.w3.org/1999/xlink" content-type="doi" xlink:type="simple">10.3897/zookeys.1188.110617.figure1</object-id><object-id xmlns:xlink="http://www.w3.org/1999/xlink" content-type="arpha" xlink:type="simple">403DF9CA-485F-5457-9B92-F88975BDA636</object-id><label>Figure 1.</label><caption><p>Distribution of the <italic><tp:taxon-name><tp:taxon-name-part taxon-name-part-type="genus" reg="Ofwegenum">Ofwegenum</tp:taxon-name-part></tp:taxon-name></italic> gen. nov. species in the Indo-Pacific region. The colour shades represent the different marine realms. Yellow = West Indo-Pacific, blue = Central Indo-Pacific, red = East Africa, green = temperate Australasia; PG = Persian Gulf, AS = Arabian Sea, RS = Red Sea, GO = Gulf of Oman, OM = Oman.</p></caption><graphic xmlns:xlink="http://www.w3.org/1999/xlink" xlink:href="zookeys-1188-275_article-110617__-g001.jpg" position="float" orientation="portrait" xlink:type="simple" id="oo_965237.jpg"><uri content-type="original_file" xlink:type="simple">https://binary.pensoft.net/fig/965237</uri></graphic></fig><fig id="F3" position="float" orientation="portrait"><object-id xmlns:xlink="http://www.w3.org/1999/xlink" content-type="doi" xlink:type="simple">10.3897/zookeys.1188.110617.figure3</object-id><object-id xmlns:xlink="http://www.w3.org/1999/xlink" content-type="arpha" xlink:type="simple">EE7F1C19-4ECF-593A-A0A9-D99E2C66BA34</object-id><label>Figure 3.</label><caption><p>Preserved type colonies of <italic><tp:taxon-name><tp:taxon-name-part taxon-name-part-type="genus" reg="Ofwegenum">Ofwegenum</tp:taxon-name-part></tp:taxon-name></italic> gen. nov. <bold>A</bold><italic><tp:taxon-name><tp:taxon-name-part taxon-name-part-type="genus" reg="Ofwegenum">O.</tp:taxon-name-part><tp:taxon-name-part taxon-name-part-type="species" reg="colli">colli</tp:taxon-name-part></tp:taxon-name></italic> sp. nov., holotype <named-content xmlns:xlink="http://www.w3.org/1999/xlink" content-type="dwc:institutional_code" xlink:title="Museum and Art Gallery of the Northern Territory, Darwin, Australia" xlink:href="http://grbio.org/institution/northern-territory-museum-arts-and-sciences" xlink:type="simple">NTM</named-content> C13089 <bold>B</bold><italic><tp:taxon-name><tp:taxon-name-part taxon-name-part-type="genus" reg="Ofwegenum">O.</tp:taxon-name-part><tp:taxon-name-part taxon-name-part-type="species" reg="colli">colli</tp:taxon-name-part></tp:taxon-name></italic> sp. nov. several paratype colonies <named-content xmlns:xlink="http://www.w3.org/1999/xlink" content-type="dwc:institutional_code" xlink:title="Museum and Art Gallery of the Northern Territory, Darwin, Australia" xlink:href="http://grbio.org/institution/northern-territory-museum-arts-and-sciences" xlink:type="simple">NTM</named-content> C015578 <bold>C</bold><tp:taxon-name><tp:taxon-name-part taxon-name-part-type="genus" reg="Ofwegenum">O.</tp:taxon-name-part><tp:taxon-name-part taxon-name-part-type="uncertainty-rank">aff.</tp:taxon-name-part><tp:taxon-name-part taxon-name-part-type="species" reg="coronalucis">coronalucis</tp:taxon-name-part></tp:taxon-name>, SMNHTAU_Co_38223 <bold>D</bold><italic><tp:taxon-name><tp:taxon-name-part taxon-name-part-type="genus" reg="Ofwegenum">O.</tp:taxon-name-part><tp:taxon-name-part taxon-name-part-type="species" reg="kloogi">kloogi</tp:taxon-name-part></tp:taxon-name></italic> sp. nov. holotype SMNHTAU_Co_34426, grooves on polypary are indicated by arrows, distal ends of tentacles protrude from polyp mounds <bold>E</bold><italic><tp:taxon-name><tp:taxon-name-part taxon-name-part-type="genus" reg="Ofwegenum">O.</tp:taxon-name-part><tp:taxon-name-part taxon-name-part-type="species" reg="kloogi">kloogi</tp:taxon-name-part></tp:taxon-name></italic> sp. nov., several paratype colonies SMNHTAU_Co_38299 <bold>F</bold><italic><tp:taxon-name><tp:taxon-name-part taxon-name-part-type="genus" reg="Ofwegenum">O.</tp:taxon-name-part><tp:taxon-name-part taxon-name-part-type="species" reg="verseveldti">verseveldti</tp:taxon-name-part></tp:taxon-name></italic> comb. nov., holotype SMNHTAU_Co_25554 <bold>G</bold><italic><tp:taxon-name><tp:taxon-name-part taxon-name-part-type="genus" reg="Ofwegenum">O.</tp:taxon-name-part><tp:taxon-name-part taxon-name-part-type="species" reg="verseveldti">verseveldti</tp:taxon-name-part></tp:taxon-name></italic> comb. nov., paratypes, SMNHTAU_Co_25544, grooves on polypary are indicated by arrow <bold>H</bold><italic><tp:taxon-name><tp:taxon-name-part taxon-name-part-type="genus" reg="Ofwegenum">O.</tp:taxon-name-part><tp:taxon-name-part taxon-name-part-type="species" reg="coronalucis">coronalucis</tp:taxon-name-part></tp:taxon-name></italic> sp. nov., holotype, <named-content xmlns:xlink="http://www.w3.org/1999/xlink" content-type="dwc:institutional_code" xlink:title="Florida Natural History Museum, Florida, United States" xlink:href="http://grbio.org/institution/florida-museum-natural-history-zoology-paleontology-paleobotany" xlink:type="simple">UF</named-content> 17263 <bold>I</bold><italic><tp:taxon-name><tp:taxon-name-part taxon-name-part-type="genus" reg="Ofwegenum">O.</tp:taxon-name-part><tp:taxon-name-part taxon-name-part-type="species" reg="coronalucis">coronalucis</tp:taxon-name-part></tp:taxon-name></italic> sp. nov., paratype SMNHTAU_Co_39048).</p></caption><graphic xmlns:xlink="http://www.w3.org/1999/xlink" xlink:href="zookeys-1188-275_article-110617__-g003.jpg" position="float" orientation="portrait" xlink:type="simple" id="oo_965239.jpg"><uri content-type="original_file" xlink:type="simple">https://binary.pensoft.net/fig/965239</uri></graphic></fig><fig id="F10" position="float" orientation="portrait"><object-id xmlns:xlink="http://www.w3.org/1999/xlink" content-type="doi" xlink:type="simple">10.3897/zookeys.1188.110617.figure10</object-id><object-id xmlns:xlink="http://www.w3.org/1999/xlink" content-type="arpha" xlink:type="simple">509D5399-8BED-5F74-8A36-ABDE1EECF492</object-id><label>Figure 10.</label><caption><p><bold>A, B</bold><italic><tp:taxon-name><tp:taxon-name-part taxon-name-part-type="genus" reg="Ofwegenum">Ofwegenum</tp:taxon-name-part><tp:taxon-name-part taxon-name-part-type="species" reg="coronalucis">coronalucis</tp:taxon-name-part></tp:taxon-name></italic> sp. nov., <named-content xmlns:xlink="http://www.w3.org/1999/xlink" content-type="dwc:institutional_code" xlink:title="Florida Natural History Museum, Florida, United States" xlink:href="http://grbio.org/institution/florida-museum-natural-history-zoology-paleontology-paleobotany" xlink:type="simple">UF</named-content> 15877 <bold>C, D</bold><italic><tp:taxon-name><tp:taxon-name-part taxon-name-part-type="genus" reg="Ofwegenum">Ofwegenum</tp:taxon-name-part><tp:taxon-name-part taxon-name-part-type="species" reg="coronalucis">coronalucis</tp:taxon-name-part></tp:taxon-name></italic> sp. nov., BOMAN–09174 <bold>E</bold><italic><tp:taxon-name><tp:taxon-name-part taxon-name-part-type="genus" reg="Ofwegenum">Ofwegenum</tp:taxon-name-part><tp:taxon-name-part taxon-name-part-type="species" reg="kloogi">kloogi</tp:taxon-name-part></tp:taxon-name></italic> sp. nov. holotype SMNHTAU_Co_34426. (Photos <bold>A–D</bold> C. S. McFadden <bold>E</bold> Y. Benayahu). Scale bars: ~ 5 mm (<bold>A–D</bold>); 5 cm (<bold>E</bold>).</p></caption><graphic xmlns:xlink="http://www.w3.org/1999/xlink" xlink:href="zookeys-1188-275_article-110617__-g010.jpg" position="float" orientation="portrait" xlink:type="simple" id="oo_965247.jpg"><uri content-type="original_file" xlink:type="simple">https://binary.pensoft.net/fig/965247</uri></graphic></fig></tp:treatment-sec></tp:taxon-treatment>
