# Supplementary material for: ﻿A new genus of soft coral (Octocorallia, Malacalcyonacea, Cladiellidae) and three new species from Indo-Pacific coral reefs
Source: Zookeys. 2024 Jan 10;1188:275–304. doi: 10.3897/zookeys.1188.110617 (PMC10795068; doi:10.3897/zookeys.1188.110617)
Supplement: XML Treatment for Ofwegenum verseveldti [file zookeys.1188.110617-treatment5.xml]

<!DOCTYPE tp:taxon-treatment
  PUBLIC "-//TaxonX//DTD Taxonomic Treatment Publishing DTD v0 20100105//EN" "tax-treatment-NSO.dtd">
<tp:taxon-treatment xmlns:tp="http://www.plazi.org/taxpub"><tp:treatment-meta><kwd-group><label>Taxon classification</label><kwd>
                <named-content content-type="kingdom">Animalia</named-content>
              </kwd><kwd>
                <named-content content-type="order">Malacalcyonacea</named-content>
              </kwd><kwd>
                <named-content content-type="family">Cladiellidae</named-content>
              </kwd></kwd-group><mixed-citation publication-type="journal"><person-group><name><surname>McFadden</surname><given-names>Catherine S.</given-names></name><name><surname>Benayahu</surname><given-names>Yehuda</given-names></name><name><surname>Samimi-Namin</surname><given-names>Kaveh</given-names></name></person-group><article-title>﻿A new genus of soft coral (<tp:taxon-name><tp:taxon-name-part taxon-name-part-type="subclass">Octocorallia</tp:taxon-name-part></tp:taxon-name>, <tp:taxon-name><tp:taxon-name-part taxon-name-part-type="order">Malacalcyonacea</tp:taxon-name-part></tp:taxon-name>, <tp:taxon-name><tp:taxon-name-part taxon-name-part-type="family">Cladiellidae</tp:taxon-name-part></tp:taxon-name>) and three new species from Indo-Pacific coral reefs</article-title><source>Zookeys</source><day>10</day><month>01</month><year>2024</year><volume>1188</volume><fpage>275</fpage><lpage>304</lpage><pub-id pub-id-type="doi">10.3897/zookeys.1188.110617</pub-id></mixed-citation></tp:treatment-meta><tp:nomenclature><label>﻿</label><tp:taxon-name>
              <object-id xmlns:xlink="http://www.w3.org/1999/xlink" content-type="arpha" xlink:type="simple">E9CBC24A-DD09-5C77-9E05-30489E7B6684</object-id>
              <tp:taxon-name-part taxon-name-part-type="genus" reg="Ofwegenum">Ofwegenum</tp:taxon-name-part>
              <tp:taxon-name-part taxon-name-part-type="species" reg="verseveldti">verseveldti</tp:taxon-name-part>
            </tp:taxon-name><tp:taxon-authority>(Benayahu, 1982)</tp:taxon-authority><tp:taxon-status xmlns:xlink="http://www.w3.org/1999/xlink" xlink:type="simple">comb. nov.</tp:taxon-status><xref ref-type="fig" rid="F1">Figs 1</xref><xref ref-type="fig" rid="F3">, 3F, G</xref><xref ref-type="fig" rid="F14">, 14</xref><xref ref-type="fig" rid="F15">, 15</xref></tp:nomenclature><tp:treatment-sec sec-type="material" id="SECID0EROAI"><title>Material examined.</title><p><bold><italic>Holotype</italic>.</bold> Egypt • Marsa Barieka, northern Red Sea, southern tip of Sinai Peninsula; <named-content xmlns:xlink="http://www.w3.org/1999/xlink" content-type="dwc:verbatimCoordinates" xlink:type="simple"><named-content content-type="geo-json" specific-use="{&#34;type&#34;:&#34;Point&#34;,&#34;coordinates&#34;:[34.233300,27.750000]}" id="NCID0E6OAI" xlink:type="simple">27.7500°N, 34.2333°E</named-content></named-content>; 12 m depth; 3 July 1978; coll. Y. Benayahu; SMNHTAU_Co_25554 (previously NS16770).</p><p><bold><italic>Paratypes</italic>.</bold> Egypt • 33 colonies, same data as holotype; SMNHTAU_Co_25544 (previously NS16771) • same data as holotype; RMNH COEL. 13903.</p></tp:treatment-sec><tp:treatment-sec sec-type="material" id="SECID0ELPAI"><title>Other material.</title><p>Israel• Eilat, northern Gulf of Aqaba, mesophotic reef across from the Inter University Institute for Marine Sciences (IUI); 60 m depth; 20 September 2005; coll. S. Eibinder; SMNHTAU_Co_33097.</p></tp:treatment-sec><tp:treatment-sec sec-type="description" id="SECID0EQPAI"><title>Re-description</title><p><bold>(modified after <xref ref-type="bibr" rid="B4">Benayahu 1982</xref>).</bold> The holotype is a capitate colony, 11 mm in diameter with stalk approximately 14 mm high (Fig. <xref ref-type="fig" rid="F3">3F</xref>). The contracted polyps form conical or dome-shaped mounds, and the distal ends of some tentacles can be seen protruding from them. The coenenchyme sclerites are spindles and rods up to 0.80 mm long with low, simple tubercles or areas of thickening forming concentric, raised rings (Fig. <xref ref-type="fig" rid="F14">14A</xref>). The polyp body contains similar but shorter sclerites, up to 0.45 mm long (Fig. <xref ref-type="fig" rid="F14">14A</xref>), that appear to be arranged ‘en chevron’ when the polyp is extended. The size of the sclerites decreases along the polyp body towards the base of the tentacles.</p><fig id="F14" position="float" orientation="portrait"><object-id xmlns:xlink="http://www.w3.org/1999/xlink" content-type="doi" xlink:type="simple">10.3897/zookeys.1188.110617.figure14</object-id><object-id xmlns:xlink="http://www.w3.org/1999/xlink" content-type="arpha" xlink:type="simple">CBB3AB35-42CF-5B2A-AA34-8F87374E3F6F</object-id><label>Figure 14.</label><caption><p><italic><tp:taxon-name><tp:taxon-name-part taxon-name-part-type="genus" reg="Ofwegenum">Ofwegenum</tp:taxon-name-part><tp:taxon-name-part taxon-name-part-type="species" reg="verseveldti">verseveldti</tp:taxon-name-part></tp:taxon-name></italic> comb. nov., holotype SMNHTAU_Co_25554 <bold>A</bold> sclerites of the coenenchyme and polyp body <bold>B</bold> sclerites of the tentacles.</p></caption><graphic xmlns:xlink="http://www.w3.org/1999/xlink" xlink:href="zookeys-1188-275_article-110617__-g014.jpg" position="float" orientation="portrait" xlink:type="simple" id="oo_965251.jpg"><uri content-type="original_file" xlink:type="simple">https://binary.pensoft.net/fig/965251</uri></graphic></fig><p>The tentacles and pinnules include numerous crosses, flattened rods (i.e., finger-biscuits) and platelets up to 0.10 mm long (Fig. <xref ref-type="fig" rid="F14">14B</xref>), arranged on the aboral side of the tentacles. Some of these sclerites have median constrictions, side notches, or depressions at one or both ends that resemble a figure-eight shape (Fig. <xref ref-type="fig" rid="F14">14B</xref>). The platelets commonly have an asymmetrical outline and are wider at both ends (Fig. <xref ref-type="fig" rid="F14">14B</xref>).</p></tp:treatment-sec><tp:treatment-sec sec-type="Colour" id="SECID0ETRAI"><title>Colour.</title><p>In life the coenenchyme is uniquely dark blue. The expanded polyps are pale blue, with brown pinnules that reflect the presence of symbiotic algae. The ethanol-preserved colony is creamy yellow, and the tentacles are pale cream.</p></tp:treatment-sec><tp:treatment-sec sec-type="Morphological variations" id="SECID0EYRAI"><title>Morphological variations.</title><p>The paratype colonies and the other material vary in size; some colonies feature two separate polyparies on a common stalk (Fig. <xref ref-type="fig" rid="F3">3G</xref>). RMNH COEL. 13903 has smoother spindles and rods in both the coenenchyme and polyp body (Fig. <xref ref-type="fig" rid="F15">15A</xref>) and has fewer figure-eight platelets (Fig. <xref ref-type="fig" rid="F15">15B</xref>) compared to the holotype.</p><fig id="F15" position="float" orientation="portrait"><object-id xmlns:xlink="http://www.w3.org/1999/xlink" content-type="doi" xlink:type="simple">10.3897/zookeys.1188.110617.figure15</object-id><object-id xmlns:xlink="http://www.w3.org/1999/xlink" content-type="arpha" xlink:type="simple">76B52236-DA5D-5780-8C43-0D206651B416</object-id><label>Figure 15.</label><caption><p><italic><tp:taxon-name><tp:taxon-name-part taxon-name-part-type="genus" reg="Ofwegenum">Ofwegenum</tp:taxon-name-part><tp:taxon-name-part taxon-name-part-type="species" reg="verseveldti">verseveldti</tp:taxon-name-part></tp:taxon-name></italic> comb. nov., paratype, RMNH COEL. 13903 <bold>A</bold> sclerites of the coenenchyme and polyp body <bold>B</bold> sclerites of the tentacles.</p></caption><graphic xmlns:xlink="http://www.w3.org/1999/xlink" xlink:href="zookeys-1188-275_article-110617__-g015.jpg" position="float" orientation="portrait" xlink:type="simple" id="oo_965252.jpg"><uri content-type="original_file" xlink:type="simple">https://binary.pensoft.net/fig/965252</uri></graphic></fig></tp:treatment-sec><tp:treatment-sec sec-type="remarks" id="SECID0EGTAI"><title>Remarks.</title><p><italic><tp:taxon-name><tp:taxon-name-part taxon-name-part-type="genus" reg="Ofwegenum">Ofwegenum</tp:taxon-name-part><tp:taxon-name-part taxon-name-part-type="species" reg="verseveldti">verseveldti</tp:taxon-name-part></tp:taxon-name></italic> comb. nov. is the only species with tentacle sclerites composed mainly of asymmetrical platelets resembling a figure-eight (Figs <xref ref-type="fig" rid="F14">14B</xref>, <xref ref-type="fig" rid="F15">15B</xref>). Additionally, it has the longest spindles and rods among the congeners (Figs <xref ref-type="fig" rid="F14">14A</xref>, <xref ref-type="fig" rid="F15">15A</xref>).</p><p>The current findings correspond to the original description of <italic><tp:taxon-name><tp:taxon-name-part taxon-name-part-type="genus" reg="Metalcyonium">M.</tp:taxon-name-part><tp:taxon-name-part taxon-name-part-type="species" reg="verseveldti">verseveldti</tp:taxon-name-part></tp:taxon-name></italic> (see <xref ref-type="bibr" rid="B4">Benayahu 1982</xref>). The new high-quality <abbrev xmlns:xlink="http://www.w3.org/1999/xlink" xlink:title="Scanning Electron Microscope" id="ABBRID0EYUAI" xlink:type="simple">SEM</abbrev> images of the sclerites (Figs <xref ref-type="fig" rid="F14">14</xref>, <xref ref-type="fig" rid="F15">15</xref>) better present the species’ diagnostic morphological characters. The tentacle sclerites reported as ‘flattened rods with tiny pits’ in the original description are referred to here as figure-eight platelets. The maximum length of these sclerites was erroneously presented by <xref ref-type="bibr" rid="B4">Benayahu (1982</xref>: 198, up to 0.19 mm) and is now corrected to be up to 0.10 mm (Fig. <xref ref-type="fig" rid="F14">14B</xref>). In the original description the species was described as having polyp sclerites arranged as a collaret and points, however further examination of additional material shows that is not the case. When polyps are extended the spindles and rods appear to be arranged ‘en chevron’. <xref ref-type="bibr" rid="B4">Benayahu (1982)</xref> also did not mention anything about the presence or absence of zooxanthellae in specimens. Re-examination of the type material confirms that <italic><tp:taxon-name><tp:taxon-name-part taxon-name-part-type="genus" reg="Ofwegenum">O.</tp:taxon-name-part><tp:taxon-name-part taxon-name-part-type="species" reg="verseveldti">verseveldti</tp:taxon-name-part></tp:taxon-name></italic> is indeed zooxanthellate.</p><p>It should be noted that despite the extensive soft coral research conducted in the Gulf of Aqaba and and other parts of the Red Sea, since the collection of the type material of <italic><tp:taxon-name><tp:taxon-name-part taxon-name-part-type="genus" reg="Ofwegenum">O.</tp:taxon-name-part><tp:taxon-name-part taxon-name-part-type="species" reg="verseveldti">verseveldti</tp:taxon-name-part></tp:taxon-name></italic> comb. nov. it has been found only once at a mesophotic depth on the Eilat reef (see above: SMNHTAU_Co_33097) and is also only infrequently observed by some professional divers in that region. This species should thus be considered as a rare soft coral in the Red Sea.</p></tp:treatment-sec><tp:treatment-sec sec-type="distribution" id="SECID0EIWAI"><title>Distribution.</title><p>Northern Red Sea.</p></tp:treatment-sec><tp:treatment-sec><!--Section generated to contain objects referenced in tp:taxon-treatment.--><fig id="F1" position="float" orientation="portrait"><object-id xmlns:xlink="http://www.w3.org/1999/xlink" content-type="doi" xlink:type="simple">10.3897/zookeys.1188.110617.figure1</object-id><object-id xmlns:xlink="http://www.w3.org/1999/xlink" content-type="arpha" xlink:type="simple">403DF9CA-485F-5457-9B92-F88975BDA636</object-id><label>Figure 1.</label><caption><p>Distribution of the <italic><tp:taxon-name><tp:taxon-name-part taxon-name-part-type="genus" reg="Ofwegenum">Ofwegenum</tp:taxon-name-part></tp:taxon-name></italic> gen. nov. species in the Indo-Pacific region. The colour shades represent the different marine realms. Yellow = West Indo-Pacific, blue = Central Indo-Pacific, red = East Africa, green = temperate Australasia; PG = Persian Gulf, AS = Arabian Sea, RS = Red Sea, GO = Gulf of Oman, OM = Oman.</p></caption><graphic xmlns:xlink="http://www.w3.org/1999/xlink" xlink:href="zookeys-1188-275_article-110617__-g001.jpg" position="float" orientation="portrait" xlink:type="simple" id="oo_965237.jpg"><uri content-type="original_file" xlink:type="simple">https://binary.pensoft.net/fig/965237</uri></graphic></fig><fig id="F3" position="float" orientation="portrait"><object-id xmlns:xlink="http://www.w3.org/1999/xlink" content-type="doi" xlink:type="simple">10.3897/zookeys.1188.110617.figure3</object-id><object-id xmlns:xlink="http://www.w3.org/1999/xlink" content-type="arpha" xlink:type="simple">EE7F1C19-4ECF-593A-A0A9-D99E2C66BA34</object-id><label>Figure 3.</label><caption><p>Preserved type colonies of <italic><tp:taxon-name><tp:taxon-name-part taxon-name-part-type="genus" reg="Ofwegenum">Ofwegenum</tp:taxon-name-part></tp:taxon-name></italic> gen. nov. <bold>A</bold><italic><tp:taxon-name><tp:taxon-name-part taxon-name-part-type="genus" reg="Ofwegenum">O.</tp:taxon-name-part><tp:taxon-name-part taxon-name-part-type="species" reg="colli">colli</tp:taxon-name-part></tp:taxon-name></italic> sp. nov., holotype <named-content xmlns:xlink="http://www.w3.org/1999/xlink" content-type="dwc:institutional_code" xlink:title="Museum and Art Gallery of the Northern Territory, Darwin, Australia" xlink:href="http://grbio.org/institution/northern-territory-museum-arts-and-sciences" xlink:type="simple">NTM</named-content> C13089 <bold>B</bold><italic><tp:taxon-name><tp:taxon-name-part taxon-name-part-type="genus" reg="Ofwegenum">O.</tp:taxon-name-part><tp:taxon-name-part taxon-name-part-type="species" reg="colli">colli</tp:taxon-name-part></tp:taxon-name></italic> sp. nov. several paratype colonies <named-content xmlns:xlink="http://www.w3.org/1999/xlink" content-type="dwc:institutional_code" xlink:title="Museum and Art Gallery of the Northern Territory, Darwin, Australia" xlink:href="http://grbio.org/institution/northern-territory-museum-arts-and-sciences" xlink:type="simple">NTM</named-content> C015578 <bold>C</bold><tp:taxon-name><tp:taxon-name-part taxon-name-part-type="genus" reg="Ofwegenum">O.</tp:taxon-name-part><tp:taxon-name-part taxon-name-part-type="uncertainty-rank">aff.</tp:taxon-name-part><tp:taxon-name-part taxon-name-part-type="species" reg="coronalucis">coronalucis</tp:taxon-name-part></tp:taxon-name>, SMNHTAU_Co_38223 <bold>D</bold><italic><tp:taxon-name><tp:taxon-name-part taxon-name-part-type="genus" reg="Ofwegenum">O.</tp:taxon-name-part><tp:taxon-name-part taxon-name-part-type="species" reg="kloogi">kloogi</tp:taxon-name-part></tp:taxon-name></italic> sp. nov. holotype SMNHTAU_Co_34426, grooves on polypary are indicated by arrows, distal ends of tentacles protrude from polyp mounds <bold>E</bold><italic><tp:taxon-name><tp:taxon-name-part taxon-name-part-type="genus" reg="Ofwegenum">O.</tp:taxon-name-part><tp:taxon-name-part taxon-name-part-type="species" reg="kloogi">kloogi</tp:taxon-name-part></tp:taxon-name></italic> sp. nov., several paratype colonies SMNHTAU_Co_38299 <bold>F</bold><italic><tp:taxon-name><tp:taxon-name-part taxon-name-part-type="genus" reg="Ofwegenum">O.</tp:taxon-name-part><tp:taxon-name-part taxon-name-part-type="species" reg="verseveldti">verseveldti</tp:taxon-name-part></tp:taxon-name></italic> comb. nov., holotype SMNHTAU_Co_25554 <bold>G</bold><italic><tp:taxon-name><tp:taxon-name-part taxon-name-part-type="genus" reg="Ofwegenum">O.</tp:taxon-name-part><tp:taxon-name-part taxon-name-part-type="species" reg="verseveldti">verseveldti</tp:taxon-name-part></tp:taxon-name></italic> comb. nov., paratypes, SMNHTAU_Co_25544, grooves on polypary are indicated by arrow <bold>H</bold><italic><tp:taxon-name><tp:taxon-name-part taxon-name-part-type="genus" reg="Ofwegenum">O.</tp:taxon-name-part><tp:taxon-name-part taxon-name-part-type="species" reg="coronalucis">coronalucis</tp:taxon-name-part></tp:taxon-name></italic> sp. nov., holotype, <named-content xmlns:xlink="http://www.w3.org/1999/xlink" content-type="dwc:institutional_code" xlink:title="Florida Natural History Museum, Florida, United States" xlink:href="http://grbio.org/institution/florida-museum-natural-history-zoology-paleontology-paleobotany" xlink:type="simple">UF</named-content> 17263 <bold>I</bold><italic><tp:taxon-name><tp:taxon-name-part taxon-name-part-type="genus" reg="Ofwegenum">O.</tp:taxon-name-part><tp:taxon-name-part taxon-name-part-type="species" reg="coronalucis">coronalucis</tp:taxon-name-part></tp:taxon-name></italic> sp. nov., paratype SMNHTAU_Co_39048).</p></caption><graphic xmlns:xlink="http://www.w3.org/1999/xlink" xlink:href="zookeys-1188-275_article-110617__-g003.jpg" position="float" orientation="portrait" xlink:type="simple" id="oo_965239.jpg"><uri content-type="original_file" xlink:type="simple">https://binary.pensoft.net/fig/965239</uri></graphic></fig></tp:treatment-sec><ref-list><ref id="B4"><mixed-citation xmlns:xlink="http://www.w3.org/1999/xlink" xlink:type="simple"><person-group><name name-style="western"><surname>Benayahu</surname><given-names>Y</given-names></name></person-group> (<year>1982</year>) <article-title>A new species of <italic><tp:taxon-name><tp:taxon-name-part taxon-name-part-type="genus">Metalcyonium</tp:taxon-name-part></tp:taxon-name></italic> (<tp:taxon-name><tp:taxon-name-part taxon-name-part-type="subclass">Octocorallia</tp:taxon-name-part></tp:taxon-name>, <tp:taxon-name><tp:taxon-name-part taxon-name-part-type="order">Alcyonacea</tp:taxon-name-part></tp:taxon-name>) from the Red Sea.</article-title><source>Zoologische Mededelingen Leiden</source><volume>56</volume>: <fpage>197</fpage>–<lpage>201</lpage>. [pls 1–4]</mixed-citation></ref></ref-list></tp:taxon-treatment>
